# Supplementary material for: Saccharopolyspora sp. NFXS83 in Marine Biotechnological Applications: From Microalgae Growth Promotion to the Production of Secondary Metabolites
Source: Microorganisms. 2023 Mar 30;11(4):902. doi: 10.3390/microorganisms11040902 (PMC10145562; doi:10.3390/microorganisms11040902)
Supplement: Supplementary file 1 [file microorganisms-11-00902-s001.zip]

Archive with 1 entries (1 files):
- microorganisms-2320016-supplementary.xlsx
