# Supplementary material for: Saccharopolyspora sp. NFXS83 in Marine Biotechnological Applications: From Microalgae Growth Promotion to the Production of Secondary Metabolites
Source: Microorganisms. 2023 Mar 30;11(4):902. doi: 10.3390/microorganisms11040902 (PMC10145562; doi:10.3390/microorganisms11040902)
Supplement: Supplementary file 1 [file microorganisms-11-00902-s001.zip › microorganisms-2320016-supplementary.xlsx]

## Sheet: Table S1
Table S1. BlastKOALA functional annotation of the NFXS83 genome.
Locus tag	KO	Definition
OOZ19_00015	K03439	trmB, METTL1, TRM8; tRNA (guanine-N7-)-methyltransferase [EC:2.1.1.33]
OOZ19_00020	K02003	ABC.CD.A; putative ABC transport system ATP-binding protein
OOZ19_00035	K12960	mtaD; 5-methylthioadenosine/S-adenosylhomocysteine deaminase [EC:3.5.4.31 3.5.4.28]
OOZ19_00070	K01494	dcd; dCTP deaminase [EC:3.5.4.13]
OOZ19_00075	K08139	HXT; MFS transporter, SP family, sugar:H+ symporter
OOZ19_00080	K21159	sgcF, ncsF2, kedF; epoxide hydrolase
OOZ19_00110	K03297	emrE, qac, mmr, smr; small multidrug resistance pump
OOZ19_00125	K04043	dnaK, HSPA9; molecular chaperone DnaK
OOZ19_00130	K03687	GRPE; molecular chaperone GrpE
OOZ19_00135	K03686	dnaJ; molecular chaperone DnaJ
OOZ19_00140	K13640	hspR; MerR family transcriptional regulator, heat shock protein HspR
OOZ19_00150	K07006	K07006; uncharacterized protein
OOZ19_00180	K03310	TC.AGCS; alanine or glycine:cation symporter, AGCS family
OOZ19_00185	K03695	clpB; ATP-dependent Clp protease ATP-binding subunit ClpB
OOZ19_00215	K07124	K07124; uncharacterized protein
OOZ19_00220	K00762	pyrE; orotate phosphoribosyltransferase [EC:2.4.2.10]
OOZ19_00235	K03975	dedA; membrane-associated protein
OOZ19_00245	K01443	nagA, AMDHD2; N-acetylglucosamine-6-phosphate deacetylase [EC:3.5.1.25]
OOZ19_00260	K09780	K09780; uncharacterized protein
OOZ19_00265	K01624	FBA, fbaA; fructose-bisphosphate aldolase, class II [EC:4.1.2.13]
OOZ19_00280	K01939	purA, ADSS; adenylosuccinate synthase [EC:6.3.4.4]
OOZ19_00295	K15553	ssuA; sulfonate transport system substrate-binding protein
OOZ19_00300	K04091	ssuD, msuD; alkanesulfonate monooxygenase [EC:1.14.14.5 1.14.14.34]
OOZ19_00305	K01126	E3.1.4.46, glpQ, ugpQ; glycerophosphoryl diester phosphodiesterase [EC:3.1.4.46]
OOZ19_00310	K01945	purD; phosphoribosylamine---glycine ligase [EC:6.3.4.13]
OOZ19_00345	K25901	qsuD; quinate/shikimate dehydrogenase (NAD+) [EC:1.1.1.24]
OOZ19_00350	K00457	HPD, hppD; 4-hydroxyphenylpyruvate dioxygenase [EC:1.13.11.27]
OOZ19_00355	K01620	ltaE; threonine aldolase [EC:4.1.2.48]
OOZ19_00385	K01756	purB, ADSL; adenylosuccinate lyase [EC:4.3.2.2]
OOZ19_00390	K01923	purC; phosphoribosylaminoimidazole-succinocarboxamide synthase [EC:6.3.2.6]
OOZ19_00395	K06986	K06986; uncharacterized protein
OOZ19_00410	K23264	purS; phosphoribosylformylglycinamidine synthase subunit PurS [EC:6.3.5.3]
OOZ19_00415	K23265	purQ; phosphoribosylformylglycinamidine synthase subunit PurQ / glutaminase [EC:6.3.5.3 3.5.1.2]
OOZ19_00420	K23269	purL; phosphoribosylformylglycinamidine synthase subunit PurL [EC:6.3.5.3]
OOZ19_00485	K22969	gdh; glucose 1-dehydrogenase [EC:1.1.1.47]
OOZ19_00525	K00764	purF, PPAT; amidophosphoribosyltransferase [EC:2.4.2.14]
OOZ19_00530	K01933	purM; phosphoribosylformylglycinamidine cyclo-ligase [EC:6.3.3.1]
OOZ19_00565	K18013	kce; 3-keto-5-aminohexanoate cleavage enzyme [EC:2.3.1.247]
OOZ19_00570	K06980	ygfZ; tRNA-modifying protein YgfZ
OOZ19_00575	K03711	fur, zur, furB; Fur family transcriptional regulator, ferric uptake regulator
OOZ19_00580	K02619	pabC; 4-amino-4-deoxychorismate lyase [EC:4.1.3.38]
OOZ19_00590	K15257	cmoB; tRNA (mo5U34)-methyltransferase [EC:2.1.1.-]
OOZ19_00600	K01011	TST, MPST, sseA; thiosulfate/3-mercaptopyruvate sulfurtransferase [EC:2.8.1.1 2.8.1.2]
OOZ19_00620	K06889	K06889; uncharacterized protein
OOZ19_00630	K15520	mshD; mycothiol synthase [EC:2.3.1.189]
OOZ19_00635	K02040	pstS; phosphate transport system substrate-binding protein
OOZ19_00640	K02037	pstC; phosphate transport system permease protein
OOZ19_00645	K02038	pstA; phosphate transport system permease protein
OOZ19_00650	K02036	pstB; phosphate transport system ATP-binding protein [EC:7.3.2.1]
OOZ19_00660	K23117	lcp; endo-cleaving rubber dioxygenase [EC:1.13.11.87]
OOZ19_00665	K23117	lcp; endo-cleaving rubber dioxygenase [EC:1.13.11.87]
OOZ19_00670	K07303	iorB; isoquinoline 1-oxidoreductase subunit beta [EC:1.3.99.16]
OOZ19_00675	K07302	iorA; isoquinoline 1-oxidoreductase subunit alpha [EC:1.3.99.16]
OOZ19_00685	K02039	phoU; phosphate transport system protein
OOZ19_00740	K03466	ftsK, spoIIIE; DNA segregation ATPase FtsK/SpoIIIE, S-DNA-T family
OOZ19_00775	K01923	purC; phosphoribosylaminoimidazole-succinocarboxamide synthase [EC:6.3.2.6]
OOZ19_00820	K14338	cypD_E, CYP102A, CYP505; cytochrome P450 / NADPH-cytochrome P450 reductase [EC:1.14.14.1 1.6.2.4]
OOZ19_00840	K10914	crp; CRP/FNR family transcriptional regulator, cyclic AMP receptor protein
OOZ19_00850	K06893	K06893; uncharacterized protein
OOZ19_00875	K00549	metE; 5-methyltetrahydropteroyltriglutamate--homocysteine methyltransferase [EC:2.1.1.14]
OOZ19_00890	K06221	dkgA; 2,5-diketo-D-gluconate reductase A [EC:1.1.1.346]
OOZ19_00895	K19577	ydhP; MFS transporter, DHA1 family, inner membrane transport protein
OOZ19_00900	K02274	coxA, ctaD; cytochrome c oxidase subunit I [EC:7.1.1.9]
OOZ19_00915	K01969	E6.4.1.4B; 3-methylcrotonyl-CoA carboxylase beta subunit [EC:6.4.1.4]
OOZ19_00920	K11263	bccA, pccA; acetyl-CoA/propionyl-CoA carboxylase, biotin carboxylase, biotin carboxyl carrier protein [EC:6.4.1.2 6.4.1.3 6.3.4.14]
OOZ19_00925	K11410	acdH; short-chain 2-methylacyl-CoA dehydrogenase [EC:1.3.8.5]
OOZ19_01015	K03466	ftsK, spoIIIE; DNA segregation ATPase FtsK/SpoIIIE, S-DNA-T family
OOZ19_01085	K11744	tqsA; AI-2 transport protein TqsA
OOZ19_01115	K08651	E3.4.21.66; thermitase [EC:3.4.21.66]
OOZ19_01135	K14267	dapC; N-succinyldiaminopimelate aminotransferase [EC:2.6.1.17]
OOZ19_01160	K16645	hbhA; heparin binding hemagglutinin HbhA
OOZ19_01170	K01055	pcaD; 3-oxoadipate enol-lactonase [EC:3.1.1.24]
OOZ19_01180	K01433	purU; formyltetrahydrofolate deformylase [EC:3.5.1.10]
OOZ19_01200	K00075	murB; UDP-N-acetylmuramate dehydrogenase [EC:1.3.1.98]
OOZ19_01215	K15521	mshA; D-inositol-3-phosphate glycosyltransferase [EC:2.4.1.250]
OOZ19_01225	K01834	PGAM, gpmA; 2,3-bisphosphoglycerate-dependent phosphoglycerate mutase [EC:5.4.2.11]
OOZ19_01230	K07768	senX3; two-component system, OmpR family, sensor histidine kinase SenX3 [EC:2.7.13.3]
OOZ19_01235	K07776	regX3; two-component system, OmpR family, response regulator RegX3
OOZ19_01240	K01524	ppx-gppA; exopolyphosphatase / guanosine-5'-triphosphate,3'-diphosphate pyrophosphatase [EC:3.6.1.11 3.6.1.40]
OOZ19_01270	K00286	proC; pyrroline-5-carboxylate reductase [EC:1.5.1.2]
OOZ19_01285	K01784	galE, GALE; UDP-glucose 4-epimerase [EC:5.1.3.2]
OOZ19_01300	K03088	rpoE; RNA polymerase sigma-70 factor, ECF subfamily
OOZ19_01305	K01897	ACSL, fadD; long-chain acyl-CoA synthetase [EC:6.2.1.3]
OOZ19_01315	K01926	rex; redox-sensing transcriptional repressor
OOZ19_01320	K02492	hemA; glutamyl-tRNA reductase [EC:1.2.1.70]
OOZ19_01325	K01749	hemC, HMBS; hydroxymethylbilane synthase [EC:2.5.1.61]
OOZ19_01330	K13542	cobA-hemD; uroporphyrinogen III methyltransferase / synthase [EC:2.1.1.107 4.2.1.75]
OOZ19_01335	K01698	hemB, ALAD; porphobilinogen synthase [EC:4.2.1.24]
OOZ19_01370	K01845	hemL; glutamate-1-semialdehyde 2,1-aminomutase [EC:5.4.3.8]
OOZ19_01400	K06196	ccdA; cytochrome c-type biogenesis protein
OOZ19_01405	K07399	resB, ccs1; cytochrome c biogenesis protein
OOZ19_01435	K01738	cysK; cysteine synthase [EC:2.5.1.47]
OOZ19_01445	K02548	menA; 1,4-dihydroxy-2-naphthoate polyprenyltransferase [EC:2.5.1.74]
OOZ19_01450	K01911	menE; o-succinylbenzoate---CoA ligase [EC:6.2.1.26]
OOZ19_01455	K01661	menB; naphthoate synthase [EC:4.1.3.36]
OOZ19_01460	K02551	menD; 2-succinyl-5-enolpyruvyl-6-hydroxy-3-cyclohexene-1-carboxylate synthase [EC:2.2.1.9]
OOZ19_01470	K02552	menF; menaquinone-specific isochorismate synthase [EC:5.4.4.2]
OOZ19_01480	K02611	paaC; ring-1,2-phenylacetyl-CoA epoxidase subunit PaaC [EC:1.14.13.149]
OOZ19_01490	K01092	E3.1.3.25, IMPA, suhB; myo-inositol-1(or 4)-monophosphatase [EC:3.1.3.25]
OOZ19_01495	K12583	mgtA; phosphatidylinositol alpha 1,6-mannosyltransferase [EC:2.4.1.-]
OOZ19_01500	K03183	ubiE; demethylmenaquinone methyltransferase / 2-methoxy-6-polyprenyl-1,4-benzoquinol methylase [EC:2.1.1.163 2.1.1.201]
OOZ19_01515	K03300	TC.CITMHS; citrate-Mg2+:H+ or citrate-Ca2+:H+ symporter, CitMHS family
OOZ19_01520	K17737	dhcR; LysR family transcriptional regulator, carnitine catabolism transcriptional activator
OOZ19_01525	K21401	menJ; menaquinone-9 beta-reductase [EC:1.3.99.38]
OOZ19_01530	K00330	nuoA; NADH-quinone oxidoreductase subunit A [EC:7.1.1.2]
OOZ19_01535	K00331	nuoB; NADH-quinone oxidoreductase subunit B [EC:7.1.1.2]
OOZ19_01540	K00332	nuoC; NADH-quinone oxidoreductase subunit C [EC:7.1.1.2]
OOZ19_01545	K00333	nuoD; NADH-quinone oxidoreductase subunit D [EC:7.1.1.2]
OOZ19_01550	K00334	nuoE; NADH-quinone oxidoreductase subunit E [EC:7.1.1.2]
OOZ19_01555	K00335	nuoF; NADH-quinone oxidoreductase subunit F [EC:7.1.1.2]
OOZ19_01560	K00336	nuoG; NADH-quinone oxidoreductase subunit G [EC:7.1.1.2]
OOZ19_01565	K00337	nuoH; NADH-quinone oxidoreductase subunit H [EC:7.1.1.2]
OOZ19_01570	K00338	nuoI; NADH-quinone oxidoreductase subunit I [EC:7.1.1.2]
OOZ19_01575	K00339	nuoJ; NADH-quinone oxidoreductase subunit J [EC:7.1.1.2]
OOZ19_01580	K00340	nuoK; NADH-quinone oxidoreductase subunit K [EC:7.1.1.2]
OOZ19_01585	K00341	nuoL; NADH-quinone oxidoreductase subunit L [EC:7.1.1.2]
OOZ19_01590	K00342	nuoM; NADH-quinone oxidoreductase subunit M [EC:7.1.1.2]
OOZ19_01595	K00343	nuoN; NADH-quinone oxidoreductase subunit N [EC:7.1.1.2]
OOZ19_01625	K03799	htpX; heat shock protein HtpX [EC:3.4.24.-]
OOZ19_01630	K00973	rfbA, rmlA, rffH; glucose-1-phosphate thymidylyltransferase [EC:2.7.7.24]
OOZ19_01635	K09767	yajQ; cyclic-di-GMP-binding protein
OOZ19_01675	K03466	ftsK, spoIIIE; DNA segregation ATPase FtsK/SpoIIIE, S-DNA-T family
OOZ19_01690	K03574	mutT, NUDT15, MTH2; 8-oxo-dGTP diphosphatase [EC:3.6.1.55]
OOZ19_01750	K03294	TC.APA; basic amino acid/polyamine antiporter, APA family
OOZ19_01765	K01259	pip; proline iminopeptidase [EC:3.4.11.5]
OOZ19_01810	K02913	RP-L33, MRPL33, rpmG; large subunit ribosomal protein L33
OOZ19_01825	K00812	aspB; aspartate aminotransferase [EC:2.6.1.1]
OOZ19_01835	K03073	secE; preprotein translocase subunit SecE
OOZ19_01840	K02601	nusG; transcription termination/antitermination protein NusG
OOZ19_01845	K02867	RP-L11, MRPL11, rplK; large subunit ribosomal protein L11
OOZ19_01850	K02863	RP-L1, MRPL1, rplA; large subunit ribosomal protein L1
OOZ19_01860	K02864	RP-L10, MRPL10, rplJ; large subunit ribosomal protein L10
OOZ19_01865	K02935	RP-L7, MRPL12, rplL; large subunit ribosomal protein L7/L12
OOZ19_01870	K02065	mlaF, linL, mkl; phospholipid/cholesterol/gamma-HCH transport system ATP-binding protein
OOZ19_01875	K02066	mlaE, linK; phospholipid/cholesterol/gamma-HCH transport system permease protein
OOZ19_01880	K02066	mlaE, linK; phospholipid/cholesterol/gamma-HCH transport system permease protein
OOZ19_01885	K02067	mlaD, linM; phospholipid/cholesterol/gamma-HCH transport system substrate-binding protein
OOZ19_01890	K02067	mlaD, linM; phospholipid/cholesterol/gamma-HCH transport system substrate-binding protein
OOZ19_01895	K02067	mlaD, linM; phospholipid/cholesterol/gamma-HCH transport system substrate-binding protein
OOZ19_01900	K02067	mlaD, linM; phospholipid/cholesterol/gamma-HCH transport system substrate-binding protein
OOZ19_01905	K02067	mlaD, linM; phospholipid/cholesterol/gamma-HCH transport system substrate-binding protein
OOZ19_01910	K02067	mlaD, linM; phospholipid/cholesterol/gamma-HCH transport system substrate-binding protein
OOZ19_01915	K18481	mas; Mce-associated membrane protein
OOZ19_01920	K18481	mas; Mce-associated membrane protein
OOZ19_01930	K03043	rpoB; DNA-directed RNA polymerase subunit beta [EC:2.7.7.6]
OOZ19_01935	K03046	rpoC; DNA-directed RNA polymerase subunit beta' [EC:2.7.7.6]
OOZ19_01955	K00375	K00375; GntR family transcriptional regulator / MocR family aminotransferase
OOZ19_01995	K02950	RP-S12, MRPS12, rpsL; small subunit ribosomal protein S12
OOZ19_02000	K02992	RP-S7, MRPS7, rpsG; small subunit ribosomal protein S7
OOZ19_02005	K02355	fusA, GFM, EFG; elongation factor G
OOZ19_02010	K02358	tuf, TUFM; elongation factor Tu
OOZ19_02015	K02946	RP-S10, MRPS10, rpsJ; small subunit ribosomal protein S10
OOZ19_02020	K02906	RP-L3, MRPL3, rplC; large subunit ribosomal protein L3
OOZ19_02025	K02926	RP-L4, MRPL4, rplD; large subunit ribosomal protein L4
OOZ19_02030	K02892	RP-L23, MRPL23, rplW; large subunit ribosomal protein L23
OOZ19_02035	K02886	RP-L2, MRPL2, rplB; large subunit ribosomal protein L2
OOZ19_02040	K02965	RP-S19, rpsS; small subunit ribosomal protein S19
OOZ19_02045	K02890	RP-L22, MRPL22, rplV; large subunit ribosomal protein L22
OOZ19_02050	K02982	RP-S3, rpsC; small subunit ribosomal protein S3
OOZ19_02055	K02878	RP-L16, MRPL16, rplP; large subunit ribosomal protein L16
OOZ19_02060	K02904	RP-L29, rpmC; large subunit ribosomal protein L29
OOZ19_02065	K02961	RP-S17, MRPS17, rpsQ; small subunit ribosomal protein S17
OOZ19_02070	K02874	RP-L14, MRPL14, rplN; large subunit ribosomal protein L14
OOZ19_02075	K02895	RP-L24, MRPL24, rplX; large subunit ribosomal protein L24
OOZ19_02080	K02931	RP-L5, MRPL5, rplE; large subunit ribosomal protein L5
OOZ19_02085	K02954	RP-S14, MRPS14, rpsN; small subunit ribosomal protein S14
OOZ19_02090	K02994	RP-S8, rpsH; small subunit ribosomal protein S8
OOZ19_02095	K02933	RP-L6, MRPL6, rplF; large subunit ribosomal protein L6
OOZ19_02100	K02881	RP-L18, MRPL18, rplR; large subunit ribosomal protein L18
OOZ19_02105	K02988	RP-S5, MRPS5, rpsE; small subunit ribosomal protein S5
OOZ19_02110	K02907	RP-L30, MRPL30, rpmD; large subunit ribosomal protein L30
OOZ19_02115	K02876	RP-L15, MRPL15, rplO; large subunit ribosomal protein L15
OOZ19_02135	K03076	secY; preprotein translocase subunit SecY
OOZ19_02140	K00939	adk, AK; adenylate kinase [EC:2.7.4.3]
OOZ19_02145	K01265	map; methionyl aminopeptidase [EC:3.4.11.18]
OOZ19_02150	K00570	pmtA; phosphatidylethanolamine/phosphatidyl-N-methylethanolamine N-methyltransferase [EC:2.1.1.17 2.1.1.71]
OOZ19_02155	K00570	pmtA; phosphatidylethanolamine/phosphatidyl-N-methylethanolamine N-methyltransferase [EC:2.1.1.17 2.1.1.71]
OOZ19_02160	K02518	infA; translation initiation factor IF-1
OOZ19_02165	K02919	RP-L36, MRPL36, rpmJ; large subunit ribosomal protein L36
OOZ19_02170	K02952	RP-S13, rpsM; small subunit ribosomal protein S13
OOZ19_02175	K02948	RP-S11, MRPS11, rpsK; small subunit ribosomal protein S11
OOZ19_02180	K02986	RP-S4, rpsD; small subunit ribosomal protein S4
OOZ19_02185	K03040	rpoA; DNA-directed RNA polymerase subunit alpha [EC:2.7.7.6]
OOZ19_02190	K02879	RP-L17, MRPL17, rplQ; large subunit ribosomal protein L17
OOZ19_02195	K06173	truA, PUS1; tRNA pseudouridine38-40 synthase [EC:5.4.99.12]
OOZ19_02200	K01992	ABC-2.P; ABC-2 type transport system permease protein
OOZ19_02205	K01990	ABC-2.A; ABC-2 type transport system ATP-binding protein
OOZ19_02210	K00111	glpA, glpD; glycerol-3-phosphate dehydrogenase [EC:1.1.5.3]
OOZ19_02220	K00803	AGPS, agpS; alkyldihydroxyacetonephosphate synthase [EC:2.5.1.26]
OOZ19_02270	K07273	acm; lysozyme
OOZ19_02275	K07245	pcoD; copper resistance protein D
OOZ19_02315	K07045	K07045; uncharacterized protein
OOZ19_02320	K18382	adh1; NAD+-dependent secondary alcohol dehydrogenase Adh1 [EC:1.1.1.-]
OOZ19_02335	K14393	actP; cation/acetate symporter
OOZ19_02350	K07131	K07131; uncharacterized protein
OOZ19_02360	K06945	K06945; uncharacterized protein
OOZ19_02440	K17686	copA, ctpA, ATP7; P-type Cu+ transporter [EC:7.2.2.8]
OOZ19_02465	K06199	crcB, FEX; fluoride exporter
OOZ19_02470	K09137	K09137; uncharacterized protein
OOZ19_02475	K06199	crcB, FEX; fluoride exporter
OOZ19_02485	K19270	hxpA; mannitol-1-/sugar-/sorbitol-6-phosphatase [EC:3.1.3.22 3.1.3.23 3.1.3.50]
OOZ19_02490	K01649	leuA, IMS; 2-isopropylmalate synthase [EC:2.3.3.13]
OOZ19_02570	K05337	fer; ferredoxin
OOZ19_02600	K01183	E3.2.1.14; chitinase [EC:3.2.1.14]
OOZ19_02635	K02529	lacI, galR; LacI family transcriptional regulator
OOZ19_02650	K00038	E1.1.1.53; 3alpha(or 20beta)-hydroxysteroid dehydrogenase [EC:1.1.1.53]
OOZ19_02660	K15866	paaG; 2-(1,2-epoxy-1,2-dihydrophenyl)acetyl-CoA isomerase [EC:5.3.3.18]
OOZ19_02665	K00626	ACAT, atoB; acetyl-CoA C-acetyltransferase [EC:2.3.1.9]
OOZ19_02670	K00038	E1.1.1.53; 3alpha(or 20beta)-hydroxysteroid dehydrogenase [EC:1.1.1.53]
OOZ19_02675	K04116	aliA; cyclohexanecarboxylate-CoA ligase [EC:6.2.1.-]
OOZ19_02715	K00249	ACADM, acd; acyl-CoA dehydrogenase [EC:1.3.8.7]
OOZ19_02725	K07068	K07068; uncharacterized protein
OOZ19_02750	K01715	crt; enoyl-CoA hydratase [EC:4.2.1.17]
OOZ19_02755	K13953	adhP; alcohol dehydrogenase, propanol-preferring [EC:1.1.1.1]
OOZ19_02765	K03762	proP; MFS transporter, MHS family, proline/betaine transporter
OOZ19_02795	K01425	glsA, GLS; glutaminase [EC:3.5.1.2]
OOZ19_02805	K02377	TSTA3, fcl; GDP-L-fucose synthase [EC:1.1.1.271]
OOZ19_02815	K05303	K05303; O-methyltransferase [EC:2.1.1.-]
OOZ19_02820	K05841	E2.4.1.173; sterol 3beta-glucosyltransferase [EC:2.4.1.173]
OOZ19_02840	K01579	panD; aspartate 1-decarboxylase [EC:4.1.1.11]
OOZ19_02855	K15329	pksE, baeE; trans-AT polyketide synthase, acyltransferase and oxidoreductase domains
OOZ19_02905	K17829	ccrA; crotonyl-CoA reductase [EC:1.3.1.86]
OOZ19_02910	K01255	CARP, pepA; leucyl aminopeptidase [EC:3.4.11.1]
OOZ19_02970	K09136	ycaO; ribosomal protein S12 methylthiotransferase accessory factor
OOZ19_02985	K08651	E3.4.21.66; thermitase [EC:3.4.21.66]
OOZ19_03040	K07051	K07051; uncharacterized protein
OOZ19_03055	K01858	INO1, ISYNA1; myo-inositol-1-phosphate synthase [EC:5.5.1.4]
OOZ19_03070	K10439	rbsB; ribose transport system substrate-binding protein
OOZ19_03075	K10440	rbsC; ribose transport system permease protein
OOZ19_03080	K10441	rbsA; ribose transport system ATP-binding protein [EC:7.5.2.7]
OOZ19_03105	K14652	ribBA; 3,4-dihydroxy 2-butanone 4-phosphate synthase / GTP cyclohydrolase II [EC:4.1.99.12 3.5.4.25]
OOZ19_03110	K14652	ribBA; 3,4-dihydroxy 2-butanone 4-phosphate synthase / GTP cyclohydrolase II [EC:4.1.99.12 3.5.4.25]
OOZ19_03120	K16048	hsaB; 3-hydroxy-9,10-secoandrosta-1,3,5(10)-triene-9,17-dione monooxygenase reductase component [EC:1.5.1.-]
OOZ19_03125	K20938	ladA; long-chain alkane monooxygenase [EC:1.14.14.28]
OOZ19_03135	K21617	hpbD; 4-hydroxyproline betaine 2-epimerase [EC:5.1.1.22]
OOZ19_03145	K00857	tdk, TK; thymidine kinase [EC:2.7.1.21]
OOZ19_03175	K01505	E3.5.99.7; 1-aminocyclopropane-1-carboxylate deaminase [EC:3.5.99.7]
OOZ19_03225	K01761	E4.4.1.11; methionine-gamma-lyase [EC:4.4.1.11]
OOZ19_03230	K01714	dapA; 4-hydroxy-tetrahydrodipicolinate synthase [EC:4.3.3.7]
OOZ19_03255	K02493	hemK, prmC, HEMK; release factor glutamine methyltransferase [EC:2.1.1.297]
OOZ19_03270	K06048	gshA, ybdK; glutamate---cysteine ligase / carboxylate-amine ligase [EC:6.3.2.2 6.3.-.-]
OOZ19_03285	K11159	K11159; carotenoid cleavage oxygenase [EC:1.13.11.-]
OOZ19_03295	K00883	dgoK; 2-dehydro-3-deoxygalactonokinase [EC:2.7.1.58]
OOZ19_03300	K01631	dgoA; 2-dehydro-3-deoxyphosphogalactonate aldolase [EC:4.1.2.21]
OOZ19_03305	K01684	dgoD; galactonate dehydratase [EC:4.2.1.6]
OOZ19_03310	K08194	dgoT; MFS transporter, ACS family, D-galactonate transporter
OOZ19_03315	K04749	rsbV; anti-sigma B factor antagonist
OOZ19_03350	K02351	K02351; putative membrane protein
OOZ19_03360	K10713	fae; 5,6,7,8-tetrahydromethanopterin hydro-lyase [EC:4.2.1.147]
OOZ19_03375	K00803	AGPS, agpS; alkyldihydroxyacetonephosphate synthase [EC:2.5.1.26]
OOZ19_03385	K06893	K06893; uncharacterized protein
OOZ19_03390	K02443	glpP; glycerol uptake operon antiterminator
OOZ19_03425	K00384	trxB, TRR; thioredoxin reductase (NADPH) [EC:1.8.1.9]
OOZ19_03455	K01416	snpA; snapalysin [EC:3.4.24.77]
OOZ19_03460	K01265	map; methionyl aminopeptidase [EC:3.4.11.18]
OOZ19_03495	K08178	JEN; MFS transporter, SHS family, lactate transporter
OOZ19_03500	K14465	K14465; succinate semialdehyde reductase (NADPH) [EC:1.1.1.-]
OOZ19_03505	K00140	mmsA, iolA, ALDH6A1; malonate-semialdehyde dehydrogenase (acetylating) / methylmalonate-semialdehyde dehydrogenase [EC:1.2.1.18 1.2.1.27]
OOZ19_03510	K23463	tgnC; (Z)-2-((N-methylformamido)methylene)-5-hydroxybutyrolactone dehydrogenase [EC:1.2.1.-]
OOZ19_03550	K03457	TC.NCS1; nucleobase:cation symporter-1, NCS1 family
OOZ19_03555	K14652	ribBA; 3,4-dihydroxy 2-butanone 4-phosphate synthase / GTP cyclohydrolase II [EC:4.1.99.12 3.5.4.25]
OOZ19_03560	K00560	thyA, TYMS; thymidylate synthase [EC:2.1.1.45]
OOZ19_03565	K00287	DHFR, folA; dihydrofolate reductase [EC:1.5.1.3]
OOZ19_03570	K19333	kdgR; IclR family transcriptional regulator, KDG regulon repressor
OOZ19_03580	K01703	leuC, IPMI-L; 3-isopropylmalate/(R)-2-methylmalate dehydratase large subunit [EC:4.2.1.33 4.2.1.35]
OOZ19_03585	K01704	leuD, IPMI-S; 3-isopropylmalate/(R)-2-methylmalate dehydratase small subunit [EC:4.2.1.33 4.2.1.35]
OOZ19_03590	K03762	proP; MFS transporter, MHS family, proline/betaine transporter
OOZ19_03595	K05898	kstD; 3-oxosteroid 1-dehydrogenase [EC:1.3.99.4]
OOZ19_03615	K07778	desK; two-component system, NarL family, sensor histidine kinase DesK [EC:2.7.13.3]
OOZ19_03620	K07693	desR; two-component system, NarL family, response regulator DesR
OOZ19_03625	K20420	ncsB3; 2-hydroxy-5-methyl-1-naphthoate 7-hydroxylase [EC:1.14.15.31]
OOZ19_03660	K00481	pobA; p-hydroxybenzoate 3-monooxygenase [EC:1.14.13.2]
OOZ19_03665	K10232	aglE, ggtB; alpha-glucoside transport system substrate-binding protein
OOZ19_03680	K14949	pknG; serine/threonine-protein kinase PknG [EC:2.7.11.1]
OOZ19_03690	K21471	cwlO; peptidoglycan DL-endopeptidase CwlO [EC:3.4.-.-]
OOZ19_03695	K01579	panD; aspartate 1-decarboxylase [EC:4.1.1.11]
OOZ19_03735	K00038	E1.1.1.53; 3alpha(or 20beta)-hydroxysteroid dehydrogenase [EC:1.1.1.53]
OOZ19_03745	K00666	K00666; fatty-acyl-CoA synthase [EC:6.2.1.-]
OOZ19_03760	K09858	K09858; SEC-C motif domain protein
OOZ19_03775	K23778	rcdA; TetR/AcrR family transcriptional regulator, regulator of biofilm formation and stress response
OOZ19_03785	K11387	embC; arabinosyltransferase C [EC:2.4.2.-]
OOZ19_03805	K03392	ACMSD; aminocarboxymuconate-semialdehyde decarboxylase [EC:4.1.1.45]
OOZ19_03830	K15510	fgd1; coenzyme F420-dependent glucose-6-phosphate dehydrogenase [EC:1.1.98.2]
OOZ19_03845	K05799	pdhR; GntR family transcriptional regulator, transcriptional repressor for pyruvate dehydrogenase complex
OOZ19_03850	K18290	ich-Y; itaconyl-CoA hydratase [EC:4.2.1.56]
OOZ19_03865	K01644	citE; citrate lyase subunit beta / citryl-CoA lyase [EC:4.1.3.34]
OOZ19_03875	K00163	aceE; pyruvate dehydrogenase E1 component [EC:1.2.4.1]
OOZ19_03890	K07090	K07090; uncharacterized protein
OOZ19_03980	K08982	K08982; putative membrane protein
OOZ19_04000	K07028	K07028; uncharacterized protein
OOZ19_04020	K13570	pup; prokaryotic ubiquitin-like protein Pup
OOZ19_04045	K03306	TC.PIT; inorganic phosphate transporter, PiT family
OOZ19_04050	K07220	K07220; uncharacterized protein
OOZ19_04060	K22468	ppk2; polyphosphate kinase [EC:2.7.4.34]
OOZ19_04065	K13953	adhP; alcohol dehydrogenase, propanol-preferring [EC:1.1.1.1]
OOZ19_04080	K07482	K07482; transposase, IS30 family
OOZ19_04085	K06147	ABCB-BAC; ATP-binding cassette, subfamily B, bacterial
OOZ19_04140	K03086	rpoD; RNA polymerase primary sigma factor
OOZ19_04150	K00558	DNMT1, dcm; DNA (cytosine-5)-methyltransferase 1 [EC:2.1.1.37]
OOZ19_04155	K00558	DNMT1, dcm; DNA (cytosine-5)-methyltransferase 1 [EC:2.1.1.37]
OOZ19_04180	K01714	dapA; 4-hydroxy-tetrahydrodipicolinate synthase [EC:4.3.3.7]
OOZ19_04185	K14519	aldH; NADP-dependent aldehyde dehydrogenase [EC:1.2.1.4]
OOZ19_04245	K03574	mutT, NUDT15, MTH2; 8-oxo-dGTP diphosphatase [EC:3.6.1.55]
OOZ19_04250	K01243	mtnN, mtn, pfs; adenosylhomocysteine nucleosidase [EC:3.2.2.9]
OOZ19_04260	K06400	spoIVCA; site-specific DNA recombinase
OOZ19_04285	K02654	pilD, pppA; leader peptidase (prepilin peptidase) / N-methyltransferase [EC:3.4.23.43 2.1.1.-]
OOZ19_04380	K20483	nisB, spaB, epiB; lantibiotic biosynthesis protein
OOZ19_04385	K20484	nisC, spaC, epiC; lantibiotic biosynthesis protein
OOZ19_04390	K00573	E2.1.1.77, pcm; protein-L-isoaspartate(D-aspartate) O-methyltransferase [EC:2.1.1.77]
OOZ19_04400	K06147	ABCB-BAC; ATP-binding cassette, subfamily B, bacterial
OOZ19_04465	K10914	crp; CRP/FNR family transcriptional regulator, cyclic AMP receptor protein
OOZ19_04545	K18955	whiB1_2_3_4; WhiB family transcriptional regulator, redox-sensing transcriptional regulator
OOZ19_04560	K03466	ftsK, spoIIIE; DNA segregation ATPase FtsK/SpoIIIE, S-DNA-T family
OOZ19_04585	K01576	mdlC; benzoylformate decarboxylase [EC:4.1.1.7]
OOZ19_04590	K04043	dnaK, HSPA9; molecular chaperone DnaK
OOZ19_04605	K07393	ECM4, yqjG; glutathionyl-hydroquinone reductase [EC:1.8.5.7]
OOZ19_04615	K00529	hcaD; 3-phenylpropionate/trans-cinnamate dioxygenase ferredoxin reductase component [EC:1.18.1.3]
OOZ19_04640	K07052	K07052; CAAX protease family protein
OOZ19_04650	K02015	ABC.FEV.P; iron complex transport system permease protein
OOZ19_04655	K02013	ABC.FEV.A; iron complex transport system ATP-binding protein [EC:7.2.2.-]
OOZ19_04660	K02016	ABC.FEV.S; iron complex transport system substrate-binding protein
OOZ19_04665	K07045	K07045; uncharacterized protein
OOZ19_04680	K09384	K09384; uncharacterized protein
OOZ19_04690	K01066	aes; acetyl esterase [EC:3.1.1.-]
OOZ19_04700	K18197	yesW; rhamnogalacturonan endolyase [EC:4.2.2.23]
OOZ19_04705	K00782	lldG; L-lactate dehydrogenase complex protein LldG
OOZ19_04710	K18929	lldF; L-lactate dehydrogenase complex protein LldF
OOZ19_04715	K18928	lldE; L-lactate dehydrogenase complex protein LldE
OOZ19_04720	K05799	pdhR; GntR family transcriptional regulator, transcriptional repressor for pyruvate dehydrogenase complex
OOZ19_04740	K00359	qorA; NADPH:quinone reductase [EC:1.6.5.5]
OOZ19_04755	K00848	rhaB; rhamnulokinase [EC:2.7.1.5]
OOZ19_04765	K01820	rhaA; L-rhamnose isomerase / sugar isomerase [EC:5.3.1.14 5.3.1.-]
OOZ19_04770	K03534	rhaM; L-rhamnose mutarotase [EC:5.1.3.32]
OOZ19_04775	K06610	iolF; MFS transporter, SP family, inositol transporter
OOZ19_04800	K01671	yihT; sulfofructosephosphate aldolase [EC:4.1.2.57]
OOZ19_04815	K02529	lacI, galR; LacI family transcriptional regulator
OOZ19_04840	K02529	lacI, galR; LacI family transcriptional regulator
OOZ19_04865	K00111	glpA, glpD; glycerol-3-phosphate dehydrogenase [EC:1.1.5.3]
OOZ19_04875	K00803	AGPS, agpS; alkyldihydroxyacetonephosphate synthase [EC:2.5.1.26]
OOZ19_04880	K07029	dagK; diacylglycerol kinase (ATP) [EC:2.7.1.107]
OOZ19_04915	K00274	MAO, aofH; monoamine oxidase [EC:1.4.3.4]
OOZ19_04940	K13877	aldH; 2,5-dioxopentanoate dehydrogenase [EC:1.2.1.26]
OOZ19_04950	K02510	hpaI, hpcH; 4-hydroxy-2-oxoheptanedioate aldolase [EC:4.1.2.52]
OOZ19_04960	K01474	hyuB; N-methylhydantoinase B [EC:3.5.2.14]
OOZ19_04965	K02433	gatA, QRSL1; aspartyl-tRNA(Asn)/glutamyl-tRNA(Gln) amidotransferase subunit A [EC:6.3.5.6 6.3.5.7]
OOZ19_05035	K02066	mlaE, linK; phospholipid/cholesterol/gamma-HCH transport system permease protein
OOZ19_05040	K02066	mlaE, linK; phospholipid/cholesterol/gamma-HCH transport system permease protein
OOZ19_05045	K02067	mlaD, linM; phospholipid/cholesterol/gamma-HCH transport system substrate-binding protein
OOZ19_05050	K02067	mlaD, linM; phospholipid/cholesterol/gamma-HCH transport system substrate-binding protein
OOZ19_05055	K02067	mlaD, linM; phospholipid/cholesterol/gamma-HCH transport system substrate-binding protein
OOZ19_05060	K02067	mlaD, linM; phospholipid/cholesterol/gamma-HCH transport system substrate-binding protein
OOZ19_05065	K02067	mlaD, linM; phospholipid/cholesterol/gamma-HCH transport system substrate-binding protein
OOZ19_05070	K02067	mlaD, linM; phospholipid/cholesterol/gamma-HCH transport system substrate-binding protein
OOZ19_05075	K18481	mas; Mce-associated membrane protein
OOZ19_05080	K18481	mas; Mce-associated membrane protein
OOZ19_05090	K09788	prpF; 2-methylaconitate isomerase [EC:5.3.3.-]
OOZ19_05130	K01126	E3.1.4.46, glpQ, ugpQ; glycerophosphoryl diester phosphodiesterase [EC:3.1.4.46]
OOZ19_05135	K06902	UMF1; MFS transporter, UMF1 family
OOZ19_05145	K00721	DPM1; dolichol-phosphate mannosyltransferase [EC:2.4.1.83]
OOZ19_05150	K03820	lnt; apolipoprotein N-acyltransferase [EC:2.3.1.269]
OOZ19_05190	K05551	actI1, oxyA, tcmK, snoa1, aknB, mtmP; minimal PKS ketosynthase (KS/KS alpha) [EC:2.3.1.- 2.3.1.260 2.3.1.235]
OOZ19_05195	K05552	actI2, oxyB, tcmL, snoa2, aknC, mtmK; minimal PKS chain-length factor (CLF/KS beta) [EC:2.3.1.- 2.3.1.260 2.3.1.235]
OOZ19_05200	K05553	actI3, oxyC, tcmM, snoa3, aknD, mtmS; minimal PKS acyl carrier protein
OOZ19_05205	K14670	whiEVI; aromatase
OOZ19_05240	K10914	crp; CRP/FNR family transcriptional regulator, cyclic AMP receptor protein
OOZ19_05275	K00231	PPOX, hemY; protoporphyrinogen/coproporphyrinogen III oxidase [EC:1.3.3.4 1.3.3.15]
OOZ19_05280	K02548	menA; 1,4-dihydroxy-2-naphthoate polyprenyltransferase [EC:2.5.1.74]
OOZ19_05330	K13015	wbpA; UDP-N-acetyl-D-glucosamine dehydrogenase [EC:1.1.1.136]
OOZ19_05345	K01866	YARS, tyrS; tyrosyl-tRNA synthetase [EC:6.1.1.1]
OOZ19_05350	K03652	MPG; DNA-3-methyladenine glycosylase [EC:3.2.2.21]
OOZ19_05355	K01755	argH, ASL; argininosuccinate lyase [EC:4.3.2.1]
OOZ19_05360	K03402	argR, ahrC; transcriptional regulator of arginine metabolism
OOZ19_05365	K00611	OTC, argF, argI; ornithine carbamoyltransferase [EC:2.1.3.3]
OOZ19_05370	K00821	argD; acetylornithine/N-succinyldiaminopimelate aminotransferase [EC:2.6.1.11 2.6.1.17]
OOZ19_05375	K00930	argB; acetylglutamate kinase [EC:2.7.2.8]
OOZ19_05380	K00620	argJ; glutamate N-acetyltransferase / amino-acid N-acetyltransferase [EC:2.3.1.35 2.3.1.1]
OOZ19_05385	K00145	argC; N-acetyl-gamma-glutamyl-phosphate reductase [EC:1.2.1.38]
OOZ19_05435	K00285	dadA; D-amino-acid dehydrogenase [EC:1.4.5.1]
OOZ19_05460	K12132	prkC, stkP; eukaryotic-like serine/threonine-protein kinase [EC:2.7.11.1]
OOZ19_05465	K01890	FARSB, pheT; phenylalanyl-tRNA synthetase beta chain [EC:6.1.1.20]
OOZ19_05470	K01889	FARSA, pheS; phenylalanyl-tRNA synthetase alpha chain [EC:6.1.1.20]
OOZ19_05475	K03437	spoU; RNA methyltransferase, TrmH family
OOZ19_05480	K02887	RP-L20, MRPL20, rplT; large subunit ribosomal protein L20
OOZ19_05485	K02916	RP-L35, MRPL35, rpmI; large subunit ribosomal protein L35
OOZ19_05490	K02520	infC, MTIF3; translation initiation factor IF-3
OOZ19_05500	K10713	fae; 5,6,7,8-tetrahydromethanopterin hydro-lyase [EC:4.2.1.147]
OOZ19_05515	K06015	E3.5.1.81; N-acyl-D-amino-acid deacylase [EC:3.5.1.81]
OOZ19_05520	K03299	TC.GNTP; gluconate:H+ symporter, GntP family
OOZ19_05530	K07404	pgl; 6-phosphogluconolactonase [EC:3.1.1.31]
OOZ19_05540	K03701	uvrA; excinuclease ABC subunit A
OOZ19_05545	K16163	K16163; maleylpyruvate isomerase [EC:5.2.1.4]
OOZ19_05555	K07448	mrr; restriction system protein
OOZ19_05585	K00549	metE; 5-methyltetrahydropteroyltriglutamate--homocysteine methyltransferase [EC:2.1.1.14]
OOZ19_05625	K06959	tex; protein Tex
OOZ19_05635	K07793	tctA; putative tricarboxylic transport membrane protein
OOZ19_05640	K07794	tctB; putative tricarboxylic transport membrane protein
OOZ19_05645	K07795	tctC; putative tricarboxylic transport membrane protein
OOZ19_05650	K02476	K02476; two-component system, CitB family, sensor kinase [EC:2.7.13.3]
OOZ19_05660	K04655	hypE; hydrogenase expression/formation protein HypE
OOZ19_05685	K04564	SOD2; superoxide dismutase, Fe-Mn family [EC:1.15.1.1]
OOZ19_05705	K23778	rcdA; TetR/AcrR family transcriptional regulator, regulator of biofilm formation and stress response
OOZ19_05710	K00130	betB, gbsA; betaine-aldehyde dehydrogenase [EC:1.2.1.8]
OOZ19_05720	K17755	codA; choline oxidase [EC:1.1.3.17]
OOZ19_05725	K07045	K07045; uncharacterized protein
OOZ19_05735	K06889	K06889; uncharacterized protein
OOZ19_05805	K07025	K07025; putative hydrolase of the HAD superfamily
OOZ19_05815	K00249	ACADM, acd; acyl-CoA dehydrogenase [EC:1.3.8.7]
OOZ19_05820	K00059	fabG, OAR1; 3-oxoacyl-[acyl-carrier protein] reductase [EC:1.1.1.100]
OOZ19_05840	K01640	HMGCL, hmgL; hydroxymethylglutaryl-CoA lyase [EC:4.1.3.4]
OOZ19_05850	K07749	frc; formyl-CoA transferase [EC:2.8.3.16]
OOZ19_05860	K03307	TC.SSS; solute:Na+ symporter, SSS family
OOZ19_05865	K12942	abgT; aminobenzoyl-glutamate transport protein
OOZ19_05870	K00344	qor, CRYZ; NADPH:quinone reductase [EC:1.6.5.5]
OOZ19_05900	K05794	terC; tellurite resistance protein TerC
OOZ19_05905	K01990	ABC-2.A; ABC-2 type transport system ATP-binding protein
OOZ19_05910	K01992	ABC-2.P; ABC-2 type transport system permease protein
OOZ19_05925	K01574	adc; acetoacetate decarboxylase [EC:4.1.1.4]
OOZ19_05930	K05556	actVI1, RED1; ketoreductase RED1 [EC:1.1.1.-]
OOZ19_05935	K00252	GCDH, gcdH; glutaryl-CoA dehydrogenase [EC:1.3.8.6]
OOZ19_05960	K18236	lnuB_F, lin; lincosamide nucleotidyltransferase B/F
OOZ19_05965	K03702	uvrB; excinuclease ABC subunit B
OOZ19_05970	K09146	K09146; uncharacterized protein
OOZ19_05975	K09146	K09146; uncharacterized protein
OOZ19_05980	K00859	coaE; dephospho-CoA kinase [EC:2.7.1.24]
OOZ19_05985	K02945	RP-S1, rpsA; small subunit ribosomal protein S1
OOZ19_06005	K01421	yhgE; putative membrane protein
OOZ19_06015	K02335	polA; DNA polymerase I [EC:2.7.7.7]
OOZ19_06020	K19222	menI, DHNAT; 1,4-dihydroxy-2-naphthoyl-CoA hydrolase [EC:3.1.2.28]
OOZ19_06025	K22010	pdtaR; two-component system, response regulator PdtaR
OOZ19_06040	K04093	pheA1; chorismate mutase [EC:5.4.99.5]
OOZ19_06070	K07124	K07124; uncharacterized protein
OOZ19_06080	K22297	furA; Fur family transcriptional regulator, stress-responsive regulator
OOZ19_06085	K03782	katG; catalase-peroxidase [EC:1.11.1.21]
OOZ19_06090	K01754	E4.3.1.19, ilvA, tdcB; threonine dehydratase [EC:4.3.1.19]
OOZ19_06130	K01745	hutH, HAL; histidine ammonia-lyase [EC:4.3.1.3]
OOZ19_06135	K11530	lsrG; (4S)-4-hydroxy-5-phosphonooxypentane-2,3-dione isomerase [EC:5.3.1.32]
OOZ19_06175	K13633	ftrA; AraC family transcriptional regulator, transcriptional activator FtrA
OOZ19_06185	K02003	ABC.CD.A; putative ABC transport system ATP-binding protein
OOZ19_06245	K04079	HSP90A, htpG; molecular chaperone HtpG
OOZ19_06250	K08714	VGSC; voltage-gated sodium channel
OOZ19_06255	K13979	yahK; alcohol dehydrogenase (NADP+) [EC:1.1.1.2]
OOZ19_06270	K07155	qodI; quercetin 2,3-dioxygenase [EC:1.13.11.24]
OOZ19_06275	K07222	K07222; putative flavoprotein involved in K+ transport
OOZ19_06295	K05337	fer; ferredoxin
OOZ19_06305	K00008	SORD, gutB; L-iditol 2-dehydrogenase [EC:1.1.1.14]
OOZ19_06310	K02798	cmtB; mannitol PTS system EIIA component [EC:2.7.1.197]
OOZ19_06320	K02800	mtlA, cmtA; mannitol PTS system EIICBA or EIICB component [EC:2.7.1.197]
OOZ19_06325	K00882	fruK; 1-phosphofructokinase [EC:2.7.1.56]
OOZ19_06350	K03436	fruR2, fruR; DeoR family transcriptional regulator, fructose operon transcriptional repressor
OOZ19_06360	K01081	E3.1.3.5; 5'-nucleotidase [EC:3.1.3.5]
OOZ19_06365	K00525	E1.17.4.1A, nrdA, nrdE; ribonucleoside-diphosphate reductase alpha chain [EC:1.17.4.1]
OOZ19_06370	K00526	E1.17.4.1B, nrdB, nrdF; ribonucleoside-diphosphate reductase beta chain [EC:1.17.4.1]
OOZ19_06400	K25287	desE; iron-desferrioxamine transport system substrate-binding protein
OOZ19_06410	K21480	HO, pbsA1, hmuO; heme oxygenase (biliverdin-producing, ferredoxin) [EC:1.14.15.20]
OOZ19_06465	K24163	nhaK; monovalent cation/hydrogen antiporter
OOZ19_06475	K00305	soxG; sarcosine oxidase, subunit gamma [EC:1.5.3.24 1.5.3.1]
OOZ19_06480	K00302	soxA; sarcosine oxidase, subunit alpha [EC:1.5.3.24 1.5.3.1]
OOZ19_06485	K00304	soxD; sarcosine oxidase, subunit delta [EC:1.5.3.24 1.5.3.1]
OOZ19_06490	K00303	soxB; sarcosine oxidase, subunit beta [EC:1.5.3.24 1.5.3.1]
OOZ19_06495	K00309	dmg; dimethylglycine oxidase [EC:1.5.3.10]
OOZ19_06505	K00297	metF, MTHFR; methylenetetrahydrofolate reductase (NADH) [EC:1.5.1.54]
OOZ19_06510	K01938	fhs; formate--tetrahydrofolate ligase [EC:6.3.4.3]
OOZ19_06515	K01500	fchA; methenyltetrahydrofolate cyclohydrolase [EC:3.5.4.9]
OOZ19_06530	K03926	cutA; periplasmic divalent cation tolerance protein
OOZ19_06535	K21886	nmtR; ArsR family transcriptional regulator, nickel/cobalt-responsive transcriptional repressor
OOZ19_06540	K21887	ctpJ, nmtA; cation-transporting P-type ATPase J [EC:7.2.2.-]
OOZ19_06570	K01847	MUT; methylmalonyl-CoA mutase [EC:5.4.99.2]
OOZ19_06575	K01847	MUT; methylmalonyl-CoA mutase [EC:5.4.99.2]
OOZ19_06580	K07588	MMAA, argK; GTPase [EC:3.6.5.-]
OOZ19_06605	K11741	sugE; quaternary ammonium compound-resistance protein SugE
OOZ19_06635	K16137	nemR; TetR/AcrR family transcriptional regulator, transcriptional repressor for nem operon
OOZ19_06655	K05275	E1.1.1.65; pyridoxine 4-dehydrogenase [EC:1.1.1.65]
OOZ19_06670	K06203	cysZ; CysZ protein
OOZ19_06675	K07058	K07058; membrane protein
OOZ19_06680	K25286	fagD, cchF, irp1A, piaA; iron-siderophore transport system substrate-binding protein
OOZ19_06710	K03464	catC; muconolactone D-isomerase [EC:5.3.3.4]
OOZ19_06725	K00627	DLAT, aceF, pdhC; pyruvate dehydrogenase E2 component (dihydrolipoamide acetyltransferase) [EC:2.3.1.12]
OOZ19_06730	K00162	PDHB, pdhB; pyruvate dehydrogenase E1 component beta subunit [EC:1.2.4.1]
OOZ19_06735	K00161	PDHA, pdhA; pyruvate dehydrogenase E1 component alpha subunit [EC:1.2.4.1]
OOZ19_06740	K00382	DLD, lpd, pdhD; dihydrolipoamide dehydrogenase [EC:1.8.1.4]
OOZ19_06755	K01971	ligD; bifunctional non-homologous end joining protein LigD [EC:6.5.1.1]
OOZ19_06770	K04757	rsbW; serine/threonine-protein kinase RsbW [EC:2.7.11.1]
OOZ19_06775	K03090	sigB; RNA polymerase sigma-B factor
OOZ19_06785	K07090	K07090; uncharacterized protein
OOZ19_06790	K06118	SQD1, sqdB; UDP-sulfoquinovose synthase [EC:3.13.1.1]
OOZ19_06805	K01784	galE, GALE; UDP-glucose 4-epimerase [EC:5.1.3.2]
OOZ19_06830	K00249	ACADM, acd; acyl-CoA dehydrogenase [EC:1.3.8.7]
OOZ19_06835	K01897	ACSL, fadD; long-chain acyl-CoA synthetase [EC:6.2.1.3]
OOZ19_06850	K00600	glyA, SHMT; glycine hydroxymethyltransferase [EC:2.1.2.1]
OOZ19_06865	K08351	bisC; biotin/methionine sulfoxide reductase [EC:1.-.-.-]
OOZ19_06875	K01897	ACSL, fadD; long-chain acyl-CoA synthetase [EC:6.2.1.3]
OOZ19_06885	K02067	mlaD, linM; phospholipid/cholesterol/gamma-HCH transport system substrate-binding protein
OOZ19_06910	K24116	scmK; N-acetyl-S-(2-succino)cysteine monooxygenase [EC:1.14.-.-]
OOZ19_06915	K15553	ssuA; sulfonate transport system substrate-binding protein
OOZ19_06925	K01715	crt; enoyl-CoA hydratase [EC:4.2.1.17]
OOZ19_06930	K01061	E3.1.1.45; carboxymethylenebutenolidase [EC:3.1.1.45]
OOZ19_06935	K13936	mdcF; malonate transporter and related proteins
OOZ19_06955	K01706	gudD; glucarate dehydratase [EC:4.2.1.40]
OOZ19_06960	K01707	kdgD; 5-dehydro-4-deoxyglucarate dehydratase [EC:4.2.1.41]
OOZ19_06975	K02040	pstS; phosphate transport system substrate-binding protein
OOZ19_07010	K00567	ogt, MGMT; methylated-DNA-[protein]-cysteine S-methyltransferase [EC:2.1.1.63]
OOZ19_07020	K00567	ogt, MGMT; methylated-DNA-[protein]-cysteine S-methyltransferase [EC:2.1.1.63]
OOZ19_07055	K01652	E2.2.1.6L, ilvB, ilvG, ilvI; acetolactate synthase I/II/III large subunit [EC:2.2.1.6]
OOZ19_07080	K11936	pgaC, icaA; poly-beta-1,6-N-acetyl-D-glucosamine synthase [EC:2.4.1.-]
OOZ19_07085	K06306	yaaH; spore germination protein
OOZ19_07090	K01784	galE, GALE; UDP-glucose 4-epimerase [EC:5.1.3.2]
OOZ19_07105	K22879	hpyO; FAD-dependent urate hydroxylase [EC:1.14.13.113]
OOZ19_07110	K17810	asl; D-aspartate ligase [EC:6.3.1.12]
OOZ19_07115	K13015	wbpA; UDP-N-acetyl-D-glucosamine dehydrogenase [EC:1.1.1.136]
OOZ19_07130	K00175	korB, oorB, oforB; 2-oxoglutarate/2-oxoacid ferredoxin oxidoreductase subunit beta [EC:1.2.7.3 1.2.7.11]
OOZ19_07135	K00174	korA, oorA, oforA; 2-oxoglutarate/2-oxoacid ferredoxin oxidoreductase subunit alpha [EC:1.2.7.3 1.2.7.11]
OOZ19_07160	K24131	prsW; protease PrsW [EC:3.4.-.-]
OOZ19_07170	K01580	E4.1.1.15, gadB, gadA, GAD; glutamate decarboxylase [EC:4.1.1.15]
OOZ19_07175	K01506	davA; 5-aminopentanamidase [EC:3.5.1.30]
OOZ19_07180	K07160	pxpA; 5-oxoprolinase (ATP-hydrolysing) subunit A [EC:3.5.2.9]
OOZ19_07185	K01941	E6.3.4.6; urea carboxylase [EC:6.3.4.6]
OOZ19_07195	K02160	accB, bccP; acetyl-CoA carboxylase biotin carboxyl carrier protein
OOZ19_07200	K01961	accC; acetyl-CoA carboxylase, biotin carboxylase subunit [EC:6.4.1.2 6.3.4.14]
OOZ19_07205	K03790	rimJ; [ribosomal protein S5]-alanine N-acetyltransferase [EC:2.3.1.267]
OOZ19_07210	K00570	pmtA; phosphatidylethanolamine/phosphatidyl-N-methylethanolamine N-methyltransferase [EC:2.1.1.17 2.1.1.71]
OOZ19_07240	K01464	DPYS, dht, hydA; dihydropyrimidinase [EC:3.5.2.2]
OOZ19_07245	K00823	puuE; 4-aminobutyrate aminotransferase [EC:2.6.1.19]
OOZ19_07250	K01431	UPB1, pydC; beta-ureidopropionase [EC:3.5.1.6]
OOZ19_07270	K13444	SUMF1, FGE; formylglycine-generating enzyme [EC:1.8.3.7]
OOZ19_07275	K01740	metY; O-acetylhomoserine (thiol)-lyase [EC:2.5.1.49]
OOZ19_07280	K00641	metX; homoserine O-acetyltransferase/O-succinyltransferase [EC:2.3.1.31 2.3.1.46]
OOZ19_07285	K01897	ACSL, fadD; long-chain acyl-CoA synthetase [EC:6.2.1.3]
OOZ19_07290	K00481	pobA; p-hydroxybenzoate 3-monooxygenase [EC:1.14.13.2]
OOZ19_07325	K09966	K09966; uncharacterized protein
OOZ19_07360	K03333	choD; cholesterol oxidase [EC:1.1.3.6]
OOZ19_07370	K00666	K00666; fatty-acyl-CoA synthase [EC:6.2.1.-]
OOZ19_07375	K04093	pheA1; chorismate mutase [EC:5.4.99.5]
OOZ19_07395	K01725	cynS; cyanate lyase [EC:4.2.1.104]
OOZ19_07430	K06045	shc; squalene-hopene/tetraprenyl-beta-curcumene cyclase [EC:5.4.99.17 4.2.1.129]
OOZ19_07435	K13787	idsA; geranylgeranyl diphosphate synthase, type I [EC:2.5.1.1 2.5.1.10 2.5.1.29]
OOZ19_07445	K02291	crtB; 15-cis-phytoene synthase [EC:2.5.1.32]
OOZ19_07460	K03088	rpoE; RNA polymerase sigma-70 factor, ECF subfamily
OOZ19_07485	K00122	FDH; formate dehydrogenase [EC:1.17.1.9]
OOZ19_07490	K18479	yihS; sulfoquinovose isomerase [EC:5.3.1.31]
OOZ19_07505	K00249	ACADM, acd; acyl-CoA dehydrogenase [EC:1.3.8.7]
OOZ19_07515	K01053	gnl, RGN; gluconolactonase [EC:3.1.1.17]
OOZ19_07550	K01953	asnB, ASNS; asparagine synthase (glutamine-hydrolysing) [EC:6.3.5.4]
OOZ19_07555	K07001	K07001; NTE family protein
OOZ19_07570	K22847	cysK2; S-sulfo-L-cysteine synthase (3-phospho-L-serine-dependent) [EC:2.8.5.1]
OOZ19_07590	K10187	cyc2; germacradienol/geosmin synthase [EC:4.2.3.22 4.2.3.75 4.1.99.16]
OOZ19_07595	K07052	K07052; CAAX protease family protein
OOZ19_07645	K11177	yagR; xanthine dehydrogenase YagR molybdenum-binding subunit [EC:1.17.1.4]
OOZ19_07650	K11178	yagS; xanthine dehydrogenase YagS FAD-binding subunit [EC:1.17.1.4]
OOZ19_07655	K13483	yagT; xanthine dehydrogenase YagT iron-sulfur-binding subunit
OOZ19_07690	K00074	paaH, hbd, fadB, mmgB; 3-hydroxybutyryl-CoA dehydrogenase [EC:1.1.1.157]
OOZ19_07695	K05794	terC; tellurite resistance protein TerC
OOZ19_07730	K20469	K20469; putative heme transporter
OOZ19_07745	K06996	K06996; uncharacterized protein
OOZ19_07750	K00681	ggt; gamma-glutamyltranspeptidase / glutathione hydrolase [EC:2.3.2.2 3.4.19.13]
OOZ19_07760	K00058	serA, PHGDH; D-3-phosphoglycerate dehydrogenase / 2-oxoglutarate reductase [EC:1.1.1.95 1.1.1.399]
OOZ19_07770	K02510	hpaI, hpcH; 4-hydroxy-2-oxoheptanedioate aldolase [EC:4.1.2.52]
OOZ19_07780	K02032	ddpF; peptide/nickel transport system ATP-binding protein
OOZ19_07785	K02031	ddpD; peptide/nickel transport system ATP-binding protein
OOZ19_07790	K02034	ABC.PE.P1; peptide/nickel transport system permease protein
OOZ19_07795	K02033	ABC.PE.P; peptide/nickel transport system permease protein
OOZ19_07800	K02035	ABC.PE.S; peptide/nickel transport system substrate-binding protein
OOZ19_07805	K22129	dtnK, denK; D-threonate/D-erythronate kinase [EC:2.7.1.219 2.7.1.220]
OOZ19_07810	K22024	pdxA2; 4-phospho-D-threonate 3-dehydrogenase / 4-phospho-D-erythronate 3-dehydrogenase [EC:1.1.1.408 1.1.1.409]
OOZ19_07830	K00540	fqr; F420H(2)-dependent quinone reductase [EC:1.1.98.-]
OOZ19_07860	K02013	ABC.FEV.A; iron complex transport system ATP-binding protein [EC:7.2.2.-]
OOZ19_07865	K02015	ABC.FEV.P; iron complex transport system permease protein
OOZ19_07870	K02016	ABC.FEV.S; iron complex transport system substrate-binding protein
OOZ19_07925	K07006	K07006; uncharacterized protein
OOZ19_07955	K17836	penP; beta-lactamase class A [EC:3.5.2.6]
OOZ19_07965	K17836	penP; beta-lactamase class A [EC:3.5.2.6]
OOZ19_07980	K00528	fpr; ferredoxin/flavodoxin---NADP+ reductase [EC:1.18.1.2 1.19.1.1]
OOZ19_07990	K01066	aes; acetyl esterase [EC:3.1.1.-]
OOZ19_08025	K06204	dksA; DnaK suppressor protein
OOZ19_08065	K18926	lmrB; MFS transporter, DHA2 family, lincomycin resistance protein
OOZ19_08075	K01805	xylA; xylose isomerase [EC:5.3.1.5]
OOZ19_08080	K00594	xyoA, aldO; alditol oxidase [EC:1.1.3.41]
OOZ19_08115	K05337	fer; ferredoxin
OOZ19_08125	K01356	lexA; repressor LexA [EC:3.4.21.88]
OOZ19_08130	K23228	fhuB; ferric hydroxamate transport system permease protein
OOZ19_08135	K23227	fhuD; ferric hydroxamate transport system substrate-binding protein
OOZ19_08140	K10829	fhuC; ferric hydroxamate transport system ATP-binding protein [EC:7.2.2.16]
OOZ19_08145	K06324	cotA; spore coat protein A, manganese oxidase [EC:1.16.3.3]
OOZ19_08175	K00153	E1.1.1.306; S-(hydroxymethyl)mycothiol dehydrogenase [EC:1.1.1.306]
OOZ19_08180	K00305	soxG; sarcosine oxidase, subunit gamma [EC:1.5.3.24 1.5.3.1]
OOZ19_08185	K00302	soxA; sarcosine oxidase, subunit alpha [EC:1.5.3.24 1.5.3.1]
OOZ19_08190	K00304	soxD; sarcosine oxidase, subunit delta [EC:1.5.3.24 1.5.3.1]
OOZ19_08195	K00303	soxB; sarcosine oxidase, subunit beta [EC:1.5.3.24 1.5.3.1]
OOZ19_08240	K15977	K15977; putative oxidoreductase
OOZ19_08250	K03980	murJ, mviN; putative peptidoglycan lipid II flippase
OOZ19_08255	K07009	gatD; lipid II isoglutaminyl synthase (glutamine-hydrolysing) [EC:6.3.5.13]
OOZ19_08260	K23393	murT; lipid II isoglutaminyl synthase (glutamine-hydrolysing) [EC:6.3.5.13]
OOZ19_08275	K02003	ABC.CD.A; putative ABC transport system ATP-binding protein
OOZ19_08285	K00124	fdoH, fdsB; formate dehydrogenase iron-sulfur subunit
OOZ19_08290	K00123	fdoG, fdhF, fdwA; formate dehydrogenase major subunit [EC:1.17.1.9]
OOZ19_08315	K01008	selD, SEPHS; selenide, water dikinase [EC:2.7.9.3]
OOZ19_08340	K01042	selA; L-seryl-tRNA(Ser) seleniumtransferase [EC:2.9.1.1]
OOZ19_08345	K03833	selB, EEFSEC; selenocysteine-specific elongation factor
OOZ19_08350	K10979	ku; DNA end-binding protein Ku
OOZ19_08355	K01971	ligD; bifunctional non-homologous end joining protein LigD [EC:6.5.1.1]
OOZ19_08360	K03696	clpC; ATP-dependent Clp protease ATP-binding subunit ClpC
OOZ19_08390	K17947	wbiB; dTDP-L-rhamnose 4-epimerase [EC:5.1.3.25]
OOZ19_08400	K02291	crtB; 15-cis-phytoene synthase [EC:2.5.1.32]
OOZ19_08410	K09879	crtU, cruE; carotenoid phi-ring synthase / carotenoid chi-ring synthase [EC:1.3.99.39 1.3.99.40]
OOZ19_08440	K01784	galE, GALE; UDP-glucose 4-epimerase [EC:5.1.3.2]
OOZ19_08445	K01733	thrC; threonine synthase [EC:4.2.3.1]
OOZ19_08460	K00955	cysNC; bifunctional enzyme CysN/CysC [EC:2.7.7.4 2.7.1.25]
OOZ19_08465	K00957	cysD; sulfate adenylyltransferase subunit 2 [EC:2.7.7.4]
OOZ19_08470	K01082	cysQ, MET22, BPNT1; 3'(2'), 5'-bisphosphate nucleotidase [EC:3.1.3.7]
OOZ19_08475	K07090	K07090; uncharacterized protein
OOZ19_08480	K00958	sat, met3; sulfate adenylyltransferase [EC:2.7.7.4]
OOZ19_08485	K05989	ramA; alpha-L-rhamnosidase [EC:3.2.1.40]
OOZ19_08500	K21759	bsdD; vanillate/4-hydroxybenzoate decarboxylase subunit D [EC:4.1.1.- 4.1.1.61]
OOZ19_08505	K01612	bsdC; vanillate/4-hydroxybenzoate decarboxylase subunit C [EC:4.1.1.- 4.1.1.61]
OOZ19_08510	K03186	ubiX, bsdB, PAD1; flavin prenyltransferase [EC:2.5.1.129]
OOZ19_08515	K22489	hosA; MarR family transcriptional regulator, temperature-dependent positive regulator of motility
OOZ19_08525	K07695	devR; two-component system, NarL family, response regulator DevR
OOZ19_08535	K17228	sfnG; dimethylsulfone monooxygenase [EC:1.14.14.35]
OOZ19_08560	K01039	gctA; glutaconate CoA-transferase, subunit A [EC:2.8.3.12]
OOZ19_08565	K01040	gctB; glutaconate CoA-transferase, subunit B [EC:2.8.3.12]
OOZ19_08575	K00449	pcaH; protocatechuate 3,4-dioxygenase, beta subunit [EC:1.13.11.3]
OOZ19_08580	K00448	pcaG; protocatechuate 3,4-dioxygenase, alpha subunit [EC:1.13.11.3]
OOZ19_08585	K01857	pcaB; 3-carboxy-cis,cis-muconate cycloisomerase [EC:5.5.1.2]
OOZ19_08590	K01055	pcaD; 3-oxoadipate enol-lactonase [EC:3.1.1.24]
OOZ19_08595	K01607	pcaC; 4-carboxymuconolactone decarboxylase [EC:4.1.1.44]
OOZ19_08600	K02624	pcaR; IclR family transcriptional regulator, pca regulon regulatory protein
OOZ19_08620	K00874	kdgK; 2-dehydro-3-deoxygluconokinase [EC:2.7.1.45]
OOZ19_08625	K08323	rspA, manD; mannonate dehydratase [EC:4.2.1.8]
OOZ19_08630	K00008	SORD, gutB; L-iditol 2-dehydrogenase [EC:1.1.1.14]
OOZ19_08635	K08194	dgoT; MFS transporter, ACS family, D-galactonate transporter
OOZ19_08665	K06147	ABCB-BAC; ATP-binding cassette, subfamily B, bacterial
OOZ19_08675	K15777	DODA; 4,5-DOPA dioxygenase extradiol [EC:1.13.11.-]
OOZ19_08680	K04477	ycdX; putative hydrolase
OOZ19_08690	K07246	ttuC, dmlA; tartrate dehydrogenase/decarboxylase / D-malate dehydrogenase [EC:1.1.1.93 4.1.1.73 1.1.1.83]
OOZ19_08730	K07749	frc; formyl-CoA transferase [EC:2.8.3.16]
OOZ19_08765	K07695	devR; two-component system, NarL family, response regulator DevR
OOZ19_08800	K24012	acdAB; acetate---CoA ligase (ADP-forming) [EC:6.2.1.13]
OOZ19_08805	K03761	kgtP; MFS transporter, MHS family, alpha-ketoglutarate permease
OOZ19_08815	K00249	ACADM, acd; acyl-CoA dehydrogenase [EC:1.3.8.7]
OOZ19_08825	K25775	casG; steroid-24-oyl-CoA synthetase [EC:6.2.1.-]
OOZ19_08845	K00632	fadA, fadI; acetyl-CoA acyltransferase [EC:2.3.1.16]
OOZ19_08865	K00666	K00666; fatty-acyl-CoA synthase [EC:6.2.1.-]
OOZ19_08875	K01692	paaF, echA; enoyl-CoA hydratase [EC:4.2.1.17]
OOZ19_08885	K04043	dnaK, HSPA9; molecular chaperone DnaK
OOZ19_08890	K03687	GRPE; molecular chaperone GrpE
OOZ19_08935	K00266	gltD; glutamate synthase (NADPH) small chain [EC:1.4.1.13]
OOZ19_08940	K00265	gltB; glutamate synthase (NADPH) large chain [EC:1.4.1.13]
OOZ19_08945	K13671	K13671; alpha-1,2-mannosyltransferase [EC:2.4.1.-]
OOZ19_08960	K04091	ssuD, msuD; alkanesulfonate monooxygenase [EC:1.14.14.5 1.14.14.34]
OOZ19_08965	K15555	ssuB; sulfonate transport system ATP-binding protein [EC:7.6.2.14]
OOZ19_08970	K15554	ssuC; sulfonate transport system permease protein
OOZ19_09000	K25623	ltp2; 17-hydroxy-3-oxo-4-pregnene-20-carboxyl-CoA lyase [EC:4.1.3.-]
OOZ19_09005	K25622	chsH1; 3-oxo-4,17-pregnadiene-20-carboxyl-CoA hydratase beta subunit [EC:4.2.1.-]
OOZ19_09010	K25621	chsH2; 3-oxo-4,17-pregnadiene-20-carboxyl-CoA hydratase alpha subunit [EC:4.2.1.-]
OOZ19_09015	K22822	fadE29; 3-oxo-4-pregnene-20-carboxyl-CoA dehydrogenase beta subunit [EC:1.3.99.-]
OOZ19_09020	K22821	fadE28; 3-oxo-4-pregnene-20-carboxyl-CoA dehydrogenase alpha subunit [EC:1.3.99.-]
OOZ19_09025	K22820	fadE34; 3-oxochol-4-en-24-oyl-CoA dehydrogenase [EC:1.3.99.-]
OOZ19_09030	K24288	meT1; MMP 1-O-methyltransferase [EC:2.1.1.365]
OOZ19_09050	K22107	kstR; TetR/AcrR family transcriptional regulator, cholesterol catabolism regulator
OOZ19_09060	K00626	ACAT, atoB; acetyl-CoA C-acetyltransferase [EC:2.3.1.9]
OOZ19_09075	K01692	paaF, echA; enoyl-CoA hydratase [EC:4.2.1.17]
OOZ19_09080	K01039	gctA; glutaconate CoA-transferase, subunit A [EC:2.8.3.12]
OOZ19_09095	K22108	kstR2; TetR/AcrR family transcriptional regulator, cholesterol catabolism regulator
OOZ19_09100	K00059	fabG, OAR1; 3-oxoacyl-[acyl-carrier protein] reductase [EC:1.1.1.100]
OOZ19_09110	K01692	paaF, echA; enoyl-CoA hydratase [EC:4.2.1.17]
OOZ19_09145	K02067	mlaD, linM; phospholipid/cholesterol/gamma-HCH transport system substrate-binding protein
OOZ19_09150	K02067	mlaD, linM; phospholipid/cholesterol/gamma-HCH transport system substrate-binding protein
OOZ19_09155	K02067	mlaD, linM; phospholipid/cholesterol/gamma-HCH transport system substrate-binding protein
OOZ19_09160	K02067	mlaD, linM; phospholipid/cholesterol/gamma-HCH transport system substrate-binding protein
OOZ19_09165	K02067	mlaD, linM; phospholipid/cholesterol/gamma-HCH transport system substrate-binding protein
OOZ19_09170	K02067	mlaD, linM; phospholipid/cholesterol/gamma-HCH transport system substrate-binding protein
OOZ19_09175	K02066	mlaE, linK; phospholipid/cholesterol/gamma-HCH transport system permease protein
OOZ19_09180	K02066	mlaE, linK; phospholipid/cholesterol/gamma-HCH transport system permease protein
OOZ19_09190	K00038	E1.1.1.53; 3alpha(or 20beta)-hydroxysteroid dehydrogenase [EC:1.1.1.53]
OOZ19_09195	K00128	ALDH; aldehyde dehydrogenase (NAD+) [EC:1.2.1.3]
OOZ19_09205	K00121	frmA, ADH5, adhC; S-(hydroxymethyl)glutathione dehydrogenase / alcohol dehydrogenase [EC:1.1.1.284 1.1.1.1]
OOZ19_09210	K05337	fer; ferredoxin
OOZ19_09215	K22818	fadE26; 3-oxocholest-4-en-26-oyl-CoA dehydrogenase alpha subunit [EC:1.3.99.-]
OOZ19_09220	K22819	fadE27; 3-oxocholest-4-en-26-oyl-CoA dehydrogenase beta subunit [EC:1.3.99.-]
OOZ19_09225	K00666	K00666; fatty-acyl-CoA synthase [EC:6.2.1.-]
OOZ19_09235	K18688	fadD19; 3-oxocholest-4-en-26-oate---CoA ligase [EC:6.2.1.42]
OOZ19_09240	K01692	paaF, echA; enoyl-CoA hydratase [EC:4.2.1.17]
OOZ19_09245	K01897	ACSL, fadD; long-chain acyl-CoA synthetase [EC:6.2.1.3]
OOZ19_09255	K07068	K07068; uncharacterized protein
OOZ19_09265	K00626	ACAT, atoB; acetyl-CoA C-acetyltransferase [EC:2.3.1.9]
OOZ19_09275	K01822	E5.3.3.1; steroid Delta-isomerase [EC:5.3.3.1]
OOZ19_09290	K15981	CYP125A; cholest-4-en-3-one 26-monooxygenase [EC:1.14.15.29]
OOZ19_09295	K00626	ACAT, atoB; acetyl-CoA C-acetyltransferase [EC:2.3.1.9]
OOZ19_09300	K18687	fadD3; HIP---CoA ligase [EC:6.2.1.41]
OOZ19_09305	K03574	mutT, NUDT15, MTH2; 8-oxo-dGTP diphosphatase [EC:3.6.1.55]
OOZ19_09315	K16048	hsaB; 3-hydroxy-9,10-secoandrosta-1,3,5(10)-triene-9,17-dione monooxygenase reductase component [EC:1.5.1.-]
OOZ19_09320	K16049	hsaC; 3,4-dihydroxy-9,10-secoandrosta-1,3,5(10)-triene-9,17-dione 4,5-dioxygenase [EC:1.13.11.25]
OOZ19_09325	K16050	hsaD; 4,5:9,10-diseco-3-hydroxy-5,9,17-trioxoandrosta-1(10),2-diene-4-oate hydrolase [EC:3.7.1.17]
OOZ19_09330	K16047	hsaA; 3-hydroxy-9,10-secoandrosta-1,3,5(10)-triene-9,17-dione monooxygenase [EC:1.14.14.12]
OOZ19_09335	K01666	mhpE; 4-hydroxy 2-oxovalerate aldolase [EC:4.1.3.39]
OOZ19_09340	K04073	mhpF; acetaldehyde dehydrogenase [EC:1.2.1.10]
OOZ19_09345	K02554	mhpD; 2-keto-4-pentenoate hydratase [EC:4.2.1.80]
OOZ19_09350	K16051	tesI; 3-oxo-5alpha-steroid 4-dehydrogenase [EC:1.3.99.5]
OOZ19_09355	K05898	kstD; 3-oxosteroid 1-dehydrogenase [EC:1.3.99.4]
OOZ19_09360	K15982	kshA; 3-ketosteroid 9alpha-monooxygenase subunit A [EC:1.14.15.30]
OOZ19_09370	K15983	kshB; 3-ketosteroid 9alpha-monooxygenase subunit B [EC:1.14.15.30]
OOZ19_09380	K16047	hsaA; 3-hydroxy-9,10-secoandrosta-1,3,5(10)-triene-9,17-dione monooxygenase [EC:1.14.14.12]
OOZ19_09390	K03741	arsC; arsenate reductase (thioredoxin) [EC:1.20.4.4]
OOZ19_09395	K03325	ACR3, arsB; arsenite transporter
OOZ19_09400	K03892	arsR; ArsR family transcriptional regulator, arsenate/arsenite/antimonite-responsive transcriptional repressor
OOZ19_09420	K04043	dnaK, HSPA9; molecular chaperone DnaK
OOZ19_09445	K06999	K06999; phospholipase/carboxylesterase
OOZ19_09450	K15975	K15975; glyoxalase family protein
OOZ19_09455	K03809	wrbA; NAD(P)H dehydrogenase (quinone) [EC:1.6.5.2]
OOZ19_09485	K11263	bccA, pccA; acetyl-CoA/propionyl-CoA carboxylase, biotin carboxylase, biotin carboxyl carrier protein [EC:6.4.1.2 6.4.1.3 6.3.4.14]
OOZ19_09495	K01966	PCCB, pccB; propionyl-CoA carboxylase beta chain [EC:6.4.1.3 2.1.3.15]
OOZ19_09520	K01897	ACSL, fadD; long-chain acyl-CoA synthetase [EC:6.2.1.3]
OOZ19_09525	K18481	mas; Mce-associated membrane protein
OOZ19_09530	K02067	mlaD, linM; phospholipid/cholesterol/gamma-HCH transport system substrate-binding protein
OOZ19_09535	K02067	mlaD, linM; phospholipid/cholesterol/gamma-HCH transport system substrate-binding protein
OOZ19_09540	K02067	mlaD, linM; phospholipid/cholesterol/gamma-HCH transport system substrate-binding protein
OOZ19_09545	K02067	mlaD, linM; phospholipid/cholesterol/gamma-HCH transport system substrate-binding protein
OOZ19_09550	K02067	mlaD, linM; phospholipid/cholesterol/gamma-HCH transport system substrate-binding protein
OOZ19_09555	K02067	mlaD, linM; phospholipid/cholesterol/gamma-HCH transport system substrate-binding protein
OOZ19_09560	K02066	mlaE, linK; phospholipid/cholesterol/gamma-HCH transport system permease protein
OOZ19_09565	K02066	mlaE, linK; phospholipid/cholesterol/gamma-HCH transport system permease protein
OOZ19_09610	K23262	gvpA; gas vesicle structural protein
OOZ19_09640	K16138	uidR; TetR/AcrR family transcriptional regulator, repressor for uid operon
OOZ19_09650	K07273	acm; lysozyme
OOZ19_09675	K05916	hmp, YHB1; nitric oxide dioxygenase [EC:1.14.12.17]
OOZ19_09680	K18334	fucD; L-fuconate dehydratase [EC:4.2.1.68]
OOZ19_09685	K18199	inhA; cyclohexyl-isocyanide hydratase [EC:4.2.1.103]
OOZ19_09695	K11779	fbiC; FO synthase [EC:2.5.1.147 4.3.1.32]
OOZ19_09740	K02483	K02483; two-component system, OmpR family, response regulator
OOZ19_09745	K02484	K02484; two-component system, OmpR family, sensor kinase [EC:2.7.13.3]
OOZ19_09790	K03664	smpB; SsrA-binding protein
OOZ19_09810	K14733	limB; limonene 1,2-monooxygenase [EC:1.14.13.107]
OOZ19_09830	K01740	metY; O-acetylhomoserine (thiol)-lyase [EC:2.5.1.49]
OOZ19_09840	K02919	RP-L36, MRPL36, rpmJ; large subunit ribosomal protein L36
OOZ19_09845	K02342	dnaQ; DNA polymerase III subunit epsilon [EC:2.7.7.7]
OOZ19_09850	K01555	FAH, fahA; fumarylacetoacetase [EC:3.7.1.2]
OOZ19_09860	K00451	HGD, hmgA; homogentisate 1,2-dioxygenase [EC:1.13.11.5]
OOZ19_09865	K13021	ttuB; MFS transporter, ACS family, tartrate transporter
OOZ19_09875	K00038	E1.1.1.53; 3alpha(or 20beta)-hydroxysteroid dehydrogenase [EC:1.1.1.53]
OOZ19_09880	K00059	fabG, OAR1; 3-oxoacyl-[acyl-carrier protein] reductase [EC:1.1.1.100]
OOZ19_09900	K07113	fxsA; UPF0716 protein FxsA
OOZ19_09910	K05349	bglX; beta-glucosidase [EC:3.2.1.21]
OOZ19_09930	K03893	arsB; arsenical pump membrane protein
OOZ19_09950	K02346	dinB; DNA polymerase IV [EC:2.7.7.7]
OOZ19_09975	K22209	tarD; D(-)-tartrate dehydratase [EC:4.2.1.81]
OOZ19_09980	K11103	dctA; aerobic C4-dicarboxylate transport protein
OOZ19_09995	K11068	hlyIII; hemolysin III
OOZ19_10010	K03704	cspA; cold shock protein
OOZ19_10040	K08295	abmG; 2-aminobenzoate-CoA ligase [EC:6.2.1.32]
OOZ19_10045	K09461	E1.14.13.40; anthraniloyl-CoA monooxygenase [EC:1.14.13.40]
OOZ19_10050	K01661	menB; naphthoate synthase [EC:4.1.3.36]
OOZ19_10070	K00053	ilvC; ketol-acid reductoisomerase [EC:1.1.1.86]
OOZ19_10075	K13503	trpEG; anthranilate synthase [EC:4.1.3.27]
OOZ19_10080	K01626	E2.5.1.54, aroF, aroG, aroH; 3-deoxy-7-phosphoheptulonate synthase [EC:2.5.1.54]
OOZ19_10085	K03453	TC.BASS; bile acid:Na+ symporter, BASS family
OOZ19_10095	K05799	pdhR; GntR family transcriptional regulator, transcriptional repressor for pyruvate dehydrogenase complex
OOZ19_10100	K03719	lrp; Lrp/AsnC family transcriptional regulator, leucine-responsive regulatory protein
OOZ19_10110	K01687	ilvD; dihydroxy-acid dehydratase [EC:4.2.1.9]
OOZ19_10115	K07052	K07052; CAAX protease family protein
OOZ19_10200	K01684	dgoD; galactonate dehydratase [EC:4.2.1.6]
OOZ19_10205	K01625	eda; 2-dehydro-3-deoxyphosphogluconate aldolase / (4S)-4-hydroxy-2-oxoglutarate aldolase [EC:4.1.2.14 4.1.3.42]
OOZ19_10210	K00874	kdgK; 2-dehydro-3-deoxygluconokinase [EC:2.7.1.45]
OOZ19_10285	K23271	eltD; erythritol/L-threitol dehydrogenase [EC:1.1.1.-]
OOZ19_10295	K21378	nphT7; acetoacetyl-CoA synthase [EC:2.3.1.194]
OOZ19_10315	K00600	glyA, SHMT; glycine hydroxymethyltransferase [EC:2.1.2.1]
OOZ19_10370	K07552	bcr, tcaB; MFS transporter, DHA1 family, multidrug resistance protein
OOZ19_10375	K01259	pip; proline iminopeptidase [EC:3.4.11.5]
OOZ19_10410	K00596	E4.1.1.64; 2,2-dialkylglycine decarboxylase (pyruvate) [EC:4.1.1.64]
OOZ19_10415	K01560	E3.8.1.2; 2-haloacid dehalogenase [EC:3.8.1.2]
OOZ19_10430	K03710	K03710; GntR family transcriptional regulator
OOZ19_10440	K03457	TC.NCS1; nucleobase:cation symporter-1, NCS1 family
OOZ19_10455	K00077	panE, apbA; 2-dehydropantoate 2-reductase [EC:1.1.1.169]
OOZ19_10460	K07077	K07077; uncharacterized protein
OOZ19_10470	K07032	K07032; uncharacterized protein
OOZ19_10475	K11177	yagR; xanthine dehydrogenase YagR molybdenum-binding subunit [EC:1.17.1.4]
OOZ19_10480	K11178	yagS; xanthine dehydrogenase YagS FAD-binding subunit [EC:1.17.1.4]
OOZ19_10485	K13483	yagT; xanthine dehydrogenase YagT iron-sulfur-binding subunit
OOZ19_10520	K10947	padR; PadR family transcriptional regulator, regulatory protein PadR
OOZ19_10540	K00001	E1.1.1.1, adh; alcohol dehydrogenase [EC:1.1.1.1]
OOZ19_10550	K08369	ydjE; MFS transporter, putative metabolite:H+ symporter
OOZ19_10585	K00156	poxB; pyruvate dehydrogenase (quinone) [EC:1.2.5.1]
OOZ19_10595	K01466	allB; allantoinase [EC:3.5.2.5]
OOZ19_10605	K01608	gcl; tartronate-semialdehyde synthase [EC:4.1.1.47]
OOZ19_10610	K00042	garR, glxR; 2-hydroxy-3-oxopropionate reductase [EC:1.1.1.60]
OOZ19_10615	K01816	hyi, gip; hydroxypyruvate isomerase [EC:5.3.1.22]
OOZ19_10620	K16841	hpxA; allantoin racemase [EC:5.1.99.3]
OOZ19_10625	K03457	TC.NCS1; nucleobase:cation symporter-1, NCS1 family
OOZ19_10630	K14977	ylbA, UGHY; (S)-ureidoglycine aminohydrolase [EC:3.5.3.26]
OOZ19_10640	K03762	proP; MFS transporter, MHS family, proline/betaine transporter
OOZ19_10645	K07222	K07222; putative flavoprotein involved in K+ transport
OOZ19_10680	K07148	K07148; uncharacterized protein
OOZ19_10685	K08368	yaaU; MFS transporter, putative metabolite transport protein
OOZ19_10715	K01183	E3.2.1.14; chitinase [EC:3.2.1.14]
OOZ19_10720	K01183	E3.2.1.14; chitinase [EC:3.2.1.14]
OOZ19_10725	K18888	efrB, efrF; ATP-binding cassette, subfamily B, multidrug efflux pump
OOZ19_10730	K18887	efrA, efrE; ATP-binding cassette, subfamily B, multidrug efflux pump
OOZ19_10735	K14445	SLC13A2_3_5; solute carrier family 13 (sodium-dependent dicarboxylate transporter), member 2/3/5
OOZ19_10740	K00865	glxK, garK; glycerate 2-kinase [EC:2.7.1.165]
OOZ19_10760	K00097	pdxA; 4-hydroxythreonine-4-phosphate dehydrogenase [EC:1.1.1.262]
OOZ19_10765	K21910	eryH, lerI; L-erythrulose 1-phosphate isomerase [EC:5.3.1.33]
OOZ19_10770	K20902	derK; D-erythrulose 4-kinase [EC:2.7.1.210]
OOZ19_10785	K07795	tctC; putative tricarboxylic transport membrane protein
OOZ19_10790	K07794	tctB; putative tricarboxylic transport membrane protein
OOZ19_10795	K07793	tctA; putative tricarboxylic transport membrane protein
OOZ19_10800	K03333	choD; cholesterol oxidase [EC:1.1.3.6]
OOZ19_10810	K03520	coxL, cutL; aerobic carbon-monoxide dehydrogenase large subunit [EC:1.2.5.3]
OOZ19_10840	K06945	K06945; uncharacterized protein
OOZ19_10850	K20420	ncsB3; 2-hydroxy-5-methyl-1-naphthoate 7-hydroxylase [EC:1.14.15.31]
OOZ19_10865	K08296	sixA; phosphohistidine phosphatase [EC:3.1.3.-]
OOZ19_10885	K08172	shiA; MFS transporter, MHS family, shikimate and dehydroshikimate transport protein
OOZ19_10905	K04091	ssuD, msuD; alkanesulfonate monooxygenase [EC:1.14.14.5 1.14.14.34]
OOZ19_10925	K08681	pdxT, pdx2; pyridoxal 5'-phosphate synthase pdxT subunit [EC:4.3.3.6]
OOZ19_10945	K06215	pdxS, pdx1; pyridoxal 5'-phosphate synthase pdxS subunit [EC:4.3.3.6]
OOZ19_10950	K02355	fusA, GFM, EFG; elongation factor G
OOZ19_10985	K00995	pgsA, PGS1; CDP-diacylglycerol---glycerol-3-phosphate 3-phosphatidyltransferase [EC:2.7.8.5]
OOZ19_10995	K19710	E2.7.7.53; ATP adenylyltransferase [EC:2.7.7.53]
OOZ19_11000	K01868	TARS, thrS; threonyl-tRNA synthetase [EC:6.1.1.3]
OOZ19_11010	K00528	fpr; ferredoxin/flavodoxin---NADP+ reductase [EC:1.18.1.2 1.19.1.1]
OOZ19_11015	K00563	rlmA1; 23S rRNA (guanine745-N1)-methyltransferase [EC:2.1.1.187]
OOZ19_11030	K00574	cfa; cyclopropane-fatty-acyl-phospholipid synthase [EC:2.1.1.79]
OOZ19_11055	K01768	E4.6.1.1; adenylate cyclase [EC:4.6.1.1]
OOZ19_11065	K03294	TC.APA; basic amino acid/polyamine antiporter, APA family
OOZ19_11070	K00867	coaA; type I pantothenate kinase [EC:2.7.1.33]
OOZ19_11080	K00059	fabG, OAR1; 3-oxoacyl-[acyl-carrier protein] reductase [EC:1.1.1.100]
OOZ19_11090	K00294	E1.2.1.88; 1-pyrroline-5-carboxylate dehydrogenase [EC:1.2.1.88]
OOZ19_11095	K00318	PRODH, fadM, putB; proline dehydrogenase [EC:1.5.5.2]
OOZ19_11105	K01667	tnaA; tryptophanase [EC:4.1.99.1]
OOZ19_11110	K06945	K06945; uncharacterized protein
OOZ19_11120	K07131	K07131; uncharacterized protein
OOZ19_11140	K07148	K07148; uncharacterized protein
OOZ19_11175	K24693	mftD; pre-mycofactocin synthase [EC:1.4.3.26]
OOZ19_11180	K07302	iorA; isoquinoline 1-oxidoreductase subunit alpha [EC:1.3.99.16]
OOZ19_11185	K07303	iorB; isoquinoline 1-oxidoreductase subunit beta [EC:1.3.99.16]
OOZ19_11190	K21405	acoR; sigma-54 dependent transcriptional regulator, acetoin dehydrogenase operon transcriptional activator AcoR
OOZ19_11240	K05995	pepE; dipeptidase E [EC:3.4.13.21]
OOZ19_11245	K15736	lhgO; (S)-2-hydroxyglutarate dehydrogenase [EC:1.1.5.13]
OOZ19_11250	K08972	K08972; putative membrane protein
OOZ19_11255	K01524	ppx-gppA; exopolyphosphatase / guanosine-5'-triphosphate,3'-diphosphate pyrophosphatase [EC:3.6.1.11 3.6.1.40]
OOZ19_11270	K09705	K09705; uncharacterized protein
OOZ19_11280	K01190	lacZ; beta-galactosidase [EC:3.2.1.23]
OOZ19_11285	K00925	ackA; acetate kinase [EC:2.7.2.1]
OOZ19_11290	K01621	xfp, xpk; xylulose-5-phosphate/fructose-6-phosphate phosphoketolase [EC:4.1.2.9 4.1.2.22]
OOZ19_11315	K00153	E1.1.1.306; S-(hydroxymethyl)mycothiol dehydrogenase [EC:1.1.1.306]
OOZ19_11330	K01426	E3.5.1.4, amiE; amidase [EC:3.5.1.4]
OOZ19_11350	K00252	GCDH, gcdH; glutaryl-CoA dehydrogenase [EC:1.3.8.6]
OOZ19_11365	K00074	paaH, hbd, fadB, mmgB; 3-hydroxybutyryl-CoA dehydrogenase [EC:1.1.1.157]
OOZ19_11390	K10563	mutM, fpg; formamidopyrimidine-DNA glycosylase [EC:3.2.2.23 4.2.99.18]
OOZ19_11430	K02026	ABC.MS.P1; multiple sugar transport system permease protein
OOZ19_11435	K02025	ABC.MS.P; multiple sugar transport system permease protein
OOZ19_11440	K02027	ABC.MS.S; multiple sugar transport system substrate-binding protein
OOZ19_11465	K05520	pfpI; protease I [EC:3.5.1.124]
OOZ19_11470	K03564	BCP, PRXQ, DOT5; thioredoxin-dependent peroxiredoxin [EC:1.11.1.24]
OOZ19_11475	K10439	rbsB; ribose transport system substrate-binding protein
OOZ19_11480	K10440	rbsC; ribose transport system permease protein
OOZ19_11485	K10441	rbsA; ribose transport system ATP-binding protein [EC:7.5.2.7]
OOZ19_11490	K12132	prkC, stkP; eukaryotic-like serine/threonine-protein kinase [EC:2.7.11.1]
OOZ19_11495	K07404	pgl; 6-phosphogluconolactonase [EC:3.1.1.31]
OOZ19_11500	K00819	rocD, OAT; ornithine--oxo-acid transaminase [EC:2.6.1.13]
OOZ19_11505	K06916	zapE; cell division protein ZapE
OOZ19_11515	K03088	rpoE; RNA polymerase sigma-70 factor, ECF subfamily
OOZ19_11565	K00077	panE, apbA; 2-dehydropantoate 2-reductase [EC:1.1.1.169]
OOZ19_11570	K11939	rhtA; inner membrane transporter RhtA
OOZ19_11585	K15320	ATX, chlB1, mdpB; 6-methylsalicylic acid synthase [EC:2.3.1.165]
OOZ19_11600	K00612	nodU; carbamoyltransferase [EC:2.1.3.-]
OOZ19_11645	K07305	msrB; peptide-methionine (R)-S-oxide reductase [EC:1.8.4.12]
OOZ19_11650	K00320	mer; 5,10-methylenetetrahydromethanopterin reductase [EC:1.5.98.2]
OOZ19_11665	K00435	hemQ; hydrogen peroxide-dependent heme synthase [EC:1.3.98.5]
OOZ19_11670	K00231	PPOX, hemY; protoporphyrinogen/coproporphyrinogen III oxidase [EC:1.3.3.4 1.3.3.15]
OOZ19_11675	K01599	hemE, UROD; uroporphyrinogen decarboxylase [EC:4.1.1.37]
OOZ19_11690	K03684	rnd; ribonuclease D [EC:3.1.13.5]
OOZ19_11700	K00632	fadA, fadI; acetyl-CoA acyltransferase [EC:2.3.1.16]
OOZ19_11725	K01662	dxs; 1-deoxy-D-xylulose-5-phosphate synthase [EC:2.2.1.7]
OOZ19_11740	K03499	trkA, ktrA, ktrC; trk/ktr system potassium uptake protein
OOZ19_11745	K03499	trkA, ktrA, ktrC; trk/ktr system potassium uptake protein
OOZ19_11765	K01520	dut, DUT; dUTP pyrophosphatase [EC:3.6.1.23]
OOZ19_11785	K01092	E3.1.3.25, IMPA, suhB; myo-inositol-1(or 4)-monophosphatase [EC:3.1.3.25]
OOZ19_11790	K00886	ppgK; polyphosphate glucokinase [EC:2.7.1.63]
OOZ19_11795	K03086	rpoD; RNA polymerase primary sigma factor
OOZ19_11820	K07058	K07058; membrane protein
OOZ19_11835	K00655	plsC; 1-acyl-sn-glycerol-3-phosphate acyltransferase [EC:2.3.1.51]
OOZ19_11850	K07560	dtd, DTD; D-aminoacyl-tRNA deacylase [EC:3.1.1.96]
OOZ19_11855	K03087	rpoS; RNA polymerase nonessential primary-like sigma factor
OOZ19_11860	K01104	E3.1.3.48; protein-tyrosine phosphatase [EC:3.1.3.48]
OOZ19_11865	K01676	E4.2.1.2A, fumA, fumB; fumarate hydratase, class I [EC:4.2.1.2]
OOZ19_11885	K04768	acuC; acetoin utilization protein AcuC
OOZ19_11890	K01011	TST, MPST, sseA; thiosulfate/3-mercaptopyruvate sulfurtransferase [EC:2.8.1.1 2.8.1.2]
OOZ19_11895	K03709	troR; DtxR family transcriptional regulator, Mn-dependent transcriptional regulator
OOZ19_11900	K00849	galK; galactokinase [EC:2.7.1.6]
OOZ19_11905	K01784	galE, GALE; UDP-glucose 4-epimerase [EC:5.1.3.2]
OOZ19_11930	K00525	E1.17.4.1A, nrdA, nrdE; ribonucleoside-diphosphate reductase alpha chain [EC:1.17.4.1]
OOZ19_11935	K07738	nrdR; transcriptional repressor NrdR
OOZ19_11945	K01356	lexA; repressor LexA [EC:3.4.21.88]
OOZ19_11955	K03665	hflX; GTPase
OOZ19_11960	K01778	dapF; diaminopimelate epimerase [EC:5.1.1.7]
OOZ19_11965	K00791	miaA, TRIT1; tRNA dimethylallyltransferase [EC:2.5.1.75]
OOZ19_11985	K06168	miaB; tRNA-2-methylthio-N6-dimethylallyladenosine synthase [EC:2.8.4.3]
OOZ19_11990	K10008	gluA; glutamate transport system ATP-binding protein [EC:7.4.2.1]
OOZ19_11995	K10005	gluB; glutamate transport system substrate-binding protein
OOZ19_12000	K10006	gluC; glutamate transport system permease protein
OOZ19_12005	K10007	gluD; glutamate transport system permease protein
OOZ19_12015	K01690	edd; phosphogluconate dehydratase [EC:4.2.1.12]
OOZ19_12020	K01625	eda; 2-dehydro-3-deoxyphosphogluconate aldolase / (4S)-4-hydroxy-2-oxoglutarate aldolase [EC:4.1.2.14 4.1.3.42]
OOZ19_12045	K03565	recX; regulatory protein
OOZ19_12050	K03553	recA; recombination protein RecA
OOZ19_12070	K03724	lhr; ATP-dependent helicase Lhr and Lhr-like helicase [EC:3.6.4.13 5.6.2.4]
OOZ19_12075	K03824	yhbS; putative acetyltransferase [EC:2.3.1.-]
OOZ19_12105	K13787	idsA; geranylgeranyl diphosphate synthase, type I [EC:2.5.1.1 2.5.1.10 2.5.1.29]
OOZ19_12110	K10027	crtI; phytoene desaturase [EC:1.3.99.26 1.3.99.28 1.3.99.29 1.3.99.31]
OOZ19_12125	K12132	prkC, stkP; eukaryotic-like serine/threonine-protein kinase [EC:2.7.11.1]
OOZ19_12130	K14337	mptA; alpha-1,6-mannosyltransferase [EC:2.4.1.-]
OOZ19_12140	K10229	smoG, mtlG; polyol transport system permease protein
OOZ19_12145	K10228	smoF, mtlF; polyol transport system permease protein
OOZ19_12150	K10227	smoE, mtlE; polyol transport system substrate-binding protein
OOZ19_12155	K03436	fruR2, fruR; DeoR family transcriptional regulator, fructose operon transcriptional repressor
OOZ19_12160	K01626	E2.5.1.54, aroF, aroG, aroH; 3-deoxy-7-phosphoheptulonate synthase [EC:2.5.1.54]
OOZ19_12165	K21071	pfk, pfp; ATP-dependent phosphofructokinase / diphosphate-dependent phosphofructokinase [EC:2.7.1.11 2.7.1.90]
OOZ19_12175	K00655	plsC; 1-acyl-sn-glycerol-3-phosphate acyltransferase [EC:2.3.1.51]
OOZ19_12180	K03928	yvaK; carboxylesterase [EC:3.1.1.1]
OOZ19_12190	K25026	glk; glucokinase [EC:2.7.1.2]
OOZ19_12200	K01551	arsA, ASNA1, GET3; arsenite/tail-anchored protein-transporting ATPase [EC:7.3.2.7 7.3.-.-]
OOZ19_12215	K01897	ACSL, fadD; long-chain acyl-CoA synthetase [EC:6.2.1.3]
OOZ19_12225	K21471	cwlO; peptidoglycan DL-endopeptidase CwlO [EC:3.4.-.-]
OOZ19_12235	K02342	dnaQ; DNA polymerase III subunit epsilon [EC:2.7.7.7]
OOZ19_12240	K03891	qcrB; ubiquinol-cytochrome c reductase cytochrome b subunit
OOZ19_12245	K03890	qcrA; ubiquinol-cytochrome c reductase iron-sulfur subunit
OOZ19_12250	K03889	qcrC; ubiquinol-cytochrome c reductase cytochrome c subunit
OOZ19_12255	K02276	coxC, ctaE; cytochrome c oxidase subunit III [EC:7.1.1.9]
OOZ19_12270	K00766	trpD; anthranilate phosphoribosyltransferase [EC:2.4.2.18]
OOZ19_12290	K02275	coxB, ctaC; cytochrome c oxidase subunit II [EC:7.1.1.9]
OOZ19_12295	K01953	asnB, ASNS; asparagine synthase (glutamine-hydrolysing) [EC:6.3.5.4]
OOZ19_12310	K01176	AMY, amyA, malS; alpha-amylase [EC:3.2.1.1]
OOZ19_12330	K03929	pnbA; para-nitrobenzyl esterase [EC:3.1.1.-]
OOZ19_12355	K18955	whiB1_2_3_4; WhiB family transcriptional regulator, redox-sensing transcriptional regulator
OOZ19_12365	K03885	ndh; NADH:quinone reductase (non-electrogenic) [EC:1.6.5.9]
OOZ19_12380	K13328	spnQ; dTDP-4-dehydro-2,6-dideoxy-D-glucose 3-dehydratase [EC:4.2.1.164]
OOZ19_12390	K16435	evaA, eryBVI, tylCVI, tylX3, staJ; dTDP-4-dehydro-6-deoxy-alpha-D-glucopyranose 2,3-dehydratase [EC:4.2.1.159]
OOZ19_12395	K13327	spnN, oleW; dTDP-3,4-didehydro-2,6-dideoxy-alpha-D-glucose 3-reductase [EC:1.1.1.384]
OOZ19_12405	K01711	gmd, GMDS; GDPmannose 4,6-dehydratase [EC:4.2.1.47]
OOZ19_12410	K01711	gmd, GMDS; GDPmannose 4,6-dehydratase [EC:4.2.1.47]
OOZ19_12415	K16388	amphDI, nysDI, fscMI, pimK; polyene glycosyltransferase
OOZ19_12420	K18887	efrA, efrE; ATP-binding cassette, subfamily B, multidrug efflux pump
OOZ19_12425	K18888	efrB, efrF; ATP-binding cassette, subfamily B, multidrug efflux pump
OOZ19_12460	K13010	per, rfbE; perosamine synthetase [EC:2.6.1.102]
OOZ19_12465	K16388	amphDI, nysDI, fscMI, pimK; polyene glycosyltransferase
OOZ19_12520	K02003	ABC.CD.A; putative ABC transport system ATP-binding protein
OOZ19_12525	K02004	ABC.CD.P; putative ABC transport system permease protein
OOZ19_12545	K00299	ssuE, msuE; FMN reductase [EC:1.5.1.38]
OOZ19_12550	K06975	K06975; uncharacterized protein
OOZ19_12580	K06867	K06867; uncharacterized protein
OOZ19_12585	K03781	katE, CAT, catB, srpA; catalase [EC:1.11.1.6]
OOZ19_12590	K22297	furA; Fur family transcriptional regulator, stress-responsive regulator
OOZ19_12595	K13529	ada-alkA; AraC family transcriptional regulator, regulatory protein of adaptative response / DNA-3-methyladenine glycosylase II [EC:3.2.2.21]
OOZ19_12600	K01246	tag; DNA-3-methyladenine glycosylase I [EC:3.2.2.20]
OOZ19_12605	K03919	alkB; DNA oxidative demethylase [EC:1.14.11.33]
OOZ19_12640	K16922	yydH; putative peptide zinc metalloprotease protein
OOZ19_12665	K03519	coxM, cutM; aerobic carbon-monoxide dehydrogenase medium subunit [EC:1.2.5.3]
OOZ19_12670	K03518	coxS; aerobic carbon-monoxide dehydrogenase small subunit [EC:1.2.5.3]
OOZ19_12680	K00854	xylB, XYLB; xylulokinase [EC:2.7.1.17]
OOZ19_12720	K00239	sdhA, frdA; succinate dehydrogenase flavoprotein subunit [EC:1.3.5.1]
OOZ19_12725	K00240	sdhB, frdB; succinate dehydrogenase iron-sulfur subunit [EC:1.3.5.1]
OOZ19_12750	K02274	coxA, ctaD; cytochrome c oxidase subunit I [EC:7.1.1.9]
OOZ19_12755	K01079	serB, PSPH; phosphoserine phosphatase [EC:3.1.3.3]
OOZ19_12765	K20420	ncsB3; 2-hydroxy-5-methyl-1-naphthoate 7-hydroxylase [EC:1.14.15.31]
OOZ19_12780	K00540	fqr; F420H(2)-dependent quinone reductase [EC:1.1.98.-]
OOZ19_12790	K16783	bioN; biotin transport system permease protein
OOZ19_12795	K16784	bioM; biotin transport system ATP-binding protein [EC:7.6.2.-]
OOZ19_12800	K00626	ACAT, atoB; acetyl-CoA C-acetyltransferase [EC:2.3.1.9]
OOZ19_12805	K01897	ACSL, fadD; long-chain acyl-CoA synthetase [EC:6.2.1.3]
OOZ19_12810	K03523	bioY; biotin transport system substrate-specific component
OOZ19_12815	K03722	dinG; ATP-dependent DNA helicase DinG [EC:5.6.2.3]
OOZ19_12820	K08281	pncA; nicotinamidase/pyrazinamidase [EC:3.5.1.19 3.5.1.-]
OOZ19_12825	K00763	pncB, NAPRT1; nicotinate phosphoribosyltransferase [EC:6.3.4.21]
OOZ19_12830	K06891	clpS; ATP-dependent Clp protease adaptor protein ClpS
OOZ19_12845	K21140	mec; [CysO sulfur-carrier protein]-S-L-cysteine hydrolase [EC:3.13.1.6]
OOZ19_12850	K03636	moaD, cysO; sulfur-carrier protein
OOZ19_12855	K21148	cysM; [CysO sulfur-carrier protein]-thiocarboxylate-dependent cysteine synthase [EC:2.5.1.113]
OOZ19_12875	K09167	K09167; uncharacterized protein
OOZ19_12880	K08981	K08981; putative membrane protein
OOZ19_12895	K00156	poxB; pyruvate dehydrogenase (quinone) [EC:1.2.5.1]
OOZ19_12905	K03564	BCP, PRXQ, DOT5; thioredoxin-dependent peroxiredoxin [EC:1.11.1.24]
OOZ19_12910	K07090	K07090; uncharacterized protein
OOZ19_12920	K01519	rdgB, ITPA; XTP/dITP diphosphohydrolase [EC:3.6.1.66]
OOZ19_12925	K00989	rph; ribonuclease PH [EC:2.7.7.56]
OOZ19_12940	K01776	murI; glutamate racemase [EC:5.1.1.3]
OOZ19_12960	K20421	ncsB1; 2,7-dihydroxy-5-methyl-1-naphthoate 7-O-methyltransferase [EC:2.1.1.303]
OOZ19_12970	K06045	shc; squalene-hopene/tetraprenyl-beta-curcumene cyclase [EC:5.4.99.17 4.2.1.129]
OOZ19_12975	K17105	E2.5.1.42; geranylgeranylglycerol-phosphate geranylgeranyltransferase [EC:2.5.1.42]
OOZ19_12985	K00817	hisC; histidinol-phosphate aminotransferase [EC:2.6.1.9]
OOZ19_13020	K01137	GNS; N-acetylglucosamine-6-sulfatase [EC:3.1.6.14]
OOZ19_13035	K04567	KARS, lysS; lysyl-tRNA synthetase, class II [EC:6.1.1.6]
OOZ19_13045	K07052	K07052; CAAX protease family protein
OOZ19_13075	K09814	hrtA; hemin transport system ATP-binding protein [EC:7.6.2.-]
OOZ19_13080	K09813	hrtB; hemin transport system permease protein
OOZ19_13125	K07140	K07140; uncharacterized protein
OOZ19_13145	K07695	devR; two-component system, NarL family, response regulator DevR
OOZ19_13155	K16014	cydCD; ATP-binding cassette, subfamily C, bacterial CydCD
OOZ19_13160	K00426	cydB; cytochrome bd ubiquinol oxidase subunit II [EC:7.1.1.7]
OOZ19_13165	K00425	cydA; cytochrome bd ubiquinol oxidase subunit I [EC:7.1.1.7]
OOZ19_13175	K01555	FAH, fahA; fumarylacetoacetase [EC:3.7.1.2]
OOZ19_13200	K01478	arcA; arginine deiminase [EC:3.5.3.6]
OOZ19_13215	K22336	bfrB; bacterioferritin B [EC:1.16.3.1]
OOZ19_13235	K01126	E3.1.4.46, glpQ, ugpQ; glycerophosphoryl diester phosphodiesterase [EC:3.1.4.46]
OOZ19_13250	K14393	actP; cation/acetate symporter
OOZ19_13280	K02478	K02478; two-component system, LytTR family, sensor kinase [EC:2.7.13.3]
OOZ19_13285	K10563	mutM, fpg; formamidopyrimidine-DNA glycosylase [EC:3.2.2.23 4.2.99.18]
OOZ19_13300	K09165	K09165; dodecin
OOZ19_13310	K07304	msrA; peptide-methionine (S)-S-oxide reductase [EC:1.8.4.11]
OOZ19_13335	K02484	K02484; two-component system, OmpR family, sensor kinase [EC:2.7.13.3]
OOZ19_13345	K00012	UGDH, ugd; UDPglucose 6-dehydrogenase [EC:1.1.1.22]
OOZ19_13365	K05845	opuC; osmoprotectant transport system substrate-binding protein
OOZ19_13370	K05846	opuBD; osmoprotectant transport system permease protein
OOZ19_13375	K05847	opuA; osmoprotectant transport system ATP-binding protein [EC:7.6.2.9]
OOZ19_13380	K05846	opuBD; osmoprotectant transport system permease protein
OOZ19_13400	K07156	copC, pcoC; copper resistance protein C
OOZ19_13445	K05888	K05888; L-gulono-1,4-lactone dehydrogenase [EC:1.1.2.-]
OOZ19_13465	K01055	pcaD; 3-oxoadipate enol-lactonase [EC:3.1.1.24]
OOZ19_13490	K20074	prpC, phpP; PPM family protein phosphatase [EC:3.1.3.16]
OOZ19_13500	K05364	pbpA; penicillin-binding protein A
OOZ19_13510	K12132	prkC, stkP; eukaryotic-like serine/threonine-protein kinase [EC:2.7.11.1]
OOZ19_13515	K01664	pabA; para-aminobenzoate synthetase component II [EC:2.6.1.85]
OOZ19_13525	K07284	srtA; sortase A [EC:3.4.22.70]
OOZ19_13545	K03767	PPIA; peptidyl-prolyl cis-trans isomerase A (cyclophilin A) [EC:5.2.1.8]
OOZ19_13560	K05548	benK; MFS transporter, AAHS family, benzoate transport protein
OOZ19_13595	K02469	gyrA; DNA gyrase subunit A [EC:5.6.2.2]
OOZ19_13600	K02470	gyrB; DNA gyrase subunit B [EC:5.6.2.2]
OOZ19_13610	K03629	recF; DNA replication and repair protein RecF
OOZ19_13615	K00033	PGD, gnd, gntZ; 6-phosphogluconate dehydrogenase [EC:1.1.1.44 1.1.1.343]
OOZ19_13620	K02338	dnaN; DNA polymerase III subunit beta [EC:2.7.7.7]
OOZ19_13625	K02313	dnaA; chromosomal replication initiator protein
OOZ19_13630	K02914	RP-L34, MRPL34, rpmH; large subunit ribosomal protein L34
OOZ19_13645	K08998	K08998; uncharacterized protein
OOZ19_13650	K03217	yidC, spoIIIJ, OXA1, ccfA; YidC/Oxa1 family membrane protein insertase
OOZ19_13655	K06346	jag; spoIIIJ-associated protein
OOZ19_13660	K03501	gidB, rsmG; 16S rRNA (guanine527-N7)-methyltransferase [EC:2.1.1.170]
OOZ19_13665	K03496	parA, soj; chromosome partitioning protein
OOZ19_13670	K03497	parB, spo0J; ParB family transcriptional regulator, chromosome partitioning protein
OOZ19_13675	K01921	ddl; D-alanine-D-alanine ligase [EC:6.3.2.4]
OOZ19_13680	K05825	LYSN; 2-aminoadipate transaminase [EC:2.6.1.-]
OOZ19_13690	K01448	amiABC; N-acetylmuramoyl-L-alanine amidase [EC:3.5.1.28]
OOZ19_13695	K03671	trxA; thioredoxin 1
OOZ19_13700	K00384	trxB, TRR; thioredoxin reductase (NADPH) [EC:1.8.1.9]
OOZ19_13710	K03088	rpoE; RNA polymerase sigma-70 factor, ECF subfamily
OOZ19_13720	K03980	murJ, mviN; putative peptidoglycan lipid II flippase
OOZ19_13735	K00970	pcnB; poly(A) polymerase [EC:2.7.7.19]
OOZ19_13740	K07735	algH; putative transcriptional regulator
OOZ19_13760	K01869	LARS, leuS; leucyl-tRNA synthetase [EC:6.1.1.4]
OOZ19_13765	K00232	E1.3.3.6, ACOX1, ACOX3; acyl-CoA oxidase [EC:1.3.3.6]
OOZ19_13785	K18917	mrx1; mycoredoxin [EC:1.20.4.3]
OOZ19_13795	K08483	ptsI; phosphoenolpyruvate-protein phosphotransferase (PTS system enzyme I) [EC:2.7.3.9]
OOZ19_13805	K16922	yydH; putative peptide zinc metalloprotease protein
OOZ19_13840	K20469	K20469; putative heme transporter
OOZ19_13855	K13671	K13671; alpha-1,2-mannosyltransferase [EC:2.4.1.-]
OOZ19_13865	K01858	INO1, ISYNA1; myo-inositol-1-phosphate synthase [EC:5.5.1.4]
OOZ19_13890	K01151	nfo; deoxyribonuclease IV [EC:3.1.21.2]
OOZ19_13900	K02990	RP-S6, MRPS6, rpsF; small subunit ribosomal protein S6
OOZ19_13905	K03111	ssb; single-strand DNA-binding protein
OOZ19_13910	K02963	RP-S18, MRPS18, rpsR; small subunit ribosomal protein S18
OOZ19_13915	K02939	RP-L9, MRPL9, rplI; large subunit ribosomal protein L9
OOZ19_13920	K02314	dnaB; replicative DNA helicase [EC:5.6.2.3]
OOZ19_13950	K08221	yitG, ymfD, yfmO; MFS transporter, ACDE family, multidrug resistance protein
OOZ19_13955	K07093	K07093; uncharacterized protein
OOZ19_13985	K04078	groES, HSPE1; chaperonin GroES
OOZ19_14000	K00626	ACAT, atoB; acetyl-CoA C-acetyltransferase [EC:2.3.1.9]
OOZ19_14005	K00059	fabG, OAR1; 3-oxoacyl-[acyl-carrier protein] reductase [EC:1.1.1.100]
OOZ19_14040	K09699	DBT, bkdB; 2-oxoisovalerate dehydrogenase E2 component (dihydrolipoyl transacylase) [EC:2.3.1.168]
OOZ19_14045	K00167	BCKDHB, bkdA2; 2-oxoisovalerate dehydrogenase E1 component beta subunit [EC:1.2.4.4]
OOZ19_14050	K00166	BCKDHA, bkdA1; 2-oxoisovalerate dehydrogenase E1 component alpha subunit [EC:1.2.4.4]
OOZ19_14075	K02030	ABC.PA.S; polar amino acid transport system substrate-binding protein
OOZ19_14080	K02029	ABC.PA.P; polar amino acid transport system permease protein
OOZ19_14085	K02028	ABC.PA.A; polar amino acid transport system ATP-binding protein [EC:7.4.2.1]
OOZ19_14105	K02027	ABC.MS.S; multiple sugar transport system substrate-binding protein
OOZ19_14110	K02025	ABC.MS.P; multiple sugar transport system permease protein
OOZ19_14115	K02026	ABC.MS.P1; multiple sugar transport system permease protein
OOZ19_14130	K11068	hlyIII; hemolysin III
OOZ19_14140	K03704	cspA; cold shock protein
OOZ19_14150	K01596	E4.1.1.32, pckA, PCK; phosphoenolpyruvate carboxykinase (GTP) [EC:4.1.1.32]
OOZ19_14175	K03687	GRPE; molecular chaperone GrpE
OOZ19_14200	K01990	ABC-2.A; ABC-2 type transport system ATP-binding protein
OOZ19_14205	K01992	ABC-2.P; ABC-2 type transport system permease protein
OOZ19_14230	K01903	sucC; succinyl-CoA synthetase beta subunit [EC:6.2.1.5]
OOZ19_14235	K01902	sucD; succinyl-CoA synthetase alpha subunit [EC:6.2.1.5]
OOZ19_14250	K11175	purN; phosphoribosylglycinamide formyltransferase 1 [EC:2.1.2.2]
OOZ19_14255	K00602	purH; phosphoribosylaminoimidazolecarboxamide formyltransferase / IMP cyclohydrolase [EC:2.1.2.3 3.5.4.10]
OOZ19_14270	K14162	dnaE2; error-prone DNA polymerase [EC:2.7.7.7]
OOZ19_14275	K01438	argE; acetylornithine deacetylase [EC:3.5.1.16]
OOZ19_14300	K09936	TC.BAT2; bacterial/archaeal transporter family-2 protein
OOZ19_14305	K01491	folD; methylenetetrahydrofolate dehydrogenase (NADP+) / methenyltetrahydrofolate cyclohydrolase [EC:1.5.1.5 3.5.4.9]
OOZ19_14345	K00031	IDH1, IDH2, icd; isocitrate dehydrogenase [EC:1.1.1.42]
OOZ19_14385	K02503	HINT1, hinT, hit; histidine triad (HIT) family protein
OOZ19_14415	K07052	K07052; CAAX protease family protein
OOZ19_14425	K07148	K07148; uncharacterized protein
OOZ19_14450	K00560	thyA, TYMS; thymidylate synthase [EC:2.1.1.45]
OOZ19_14465	K16923	qrtT; energy-coupling factor transport system substrate-specific component
OOZ19_14470	K16785	ecfT; energy-coupling factor transport system permease protein
OOZ19_14475	K16786	ecfA1; energy-coupling factor transport system ATP-binding protein [EC:7.-.-.-]
OOZ19_14480	K16787	ecfA2; energy-coupling factor transport system ATP-binding protein [EC:7.-.-.-]
OOZ19_14525	K00344	qor, CRYZ; NADPH:quinone reductase [EC:1.6.5.5]
OOZ19_14530	K01681	ACO, acnA; aconitate hydratase [EC:4.2.1.3]
OOZ19_14540	K07793	tctA; putative tricarboxylic transport membrane protein
OOZ19_14545	K07794	tctB; putative tricarboxylic transport membrane protein
OOZ19_14550	K07795	tctC; putative tricarboxylic transport membrane protein
OOZ19_14565	K03535	gudP; MFS transporter, ACS family, glucarate transporter
OOZ19_14570	K20023	talrD-galrD; L-talarate/galactarate dehydratase [EC:4.2.1.156 4.2.1.42]
OOZ19_14585	K01788	nanE; N-acylglucosamine-6-phosphate 2-epimerase [EC:5.1.3.9]
OOZ19_14590	K25026	glk; glucokinase [EC:2.7.1.2]
OOZ19_14595	K01714	dapA; 4-hydroxy-tetrahydrodipicolinate synthase [EC:4.3.3.7]
OOZ19_14600	K03290	nanT; MFS transporter, SHS family, sialic acid transporter
OOZ19_14655	K13950	pabAB; para-aminobenzoate synthetase [EC:2.6.1.85]
OOZ19_14680	K01823	idi, IDI; isopentenyl-diphosphate Delta-isomerase [EC:5.3.3.2]
OOZ19_14700	K14743	mycP; membrane-anchored mycosin MYCP [EC:3.4.21.-]
OOZ19_14705	K03574	mutT, NUDT15, MTH2; 8-oxo-dGTP diphosphatase [EC:3.6.1.55]
OOZ19_14710	K03466	ftsK, spoIIIE; DNA segregation ATPase FtsK/SpoIIIE, S-DNA-T family
OOZ19_14830	K02003	ABC.CD.A; putative ABC transport system ATP-binding protein
OOZ19_14850	K01142	E3.1.11.2, xthA; exodeoxyribonuclease III [EC:3.1.11.2]
OOZ19_14875	K01867	WARS, trpS; tryptophanyl-tRNA synthetase [EC:6.1.1.2]
OOZ19_14880	K07058	K07058; membrane protein
OOZ19_14890	K07090	K07090; uncharacterized protein
OOZ19_14900	K01069	gloB, gloC, HAGH; hydroxyacylglutathione hydrolase [EC:3.1.2.6]
OOZ19_14980	K24120	ahpE; mycoredoxin-dependent peroxiredoxin [EC:1.11.1.29]
OOZ19_14990	K00163	aceE; pyruvate dehydrogenase E1 component [EC:1.2.4.1]
OOZ19_14995	K03811	pnuC; nicotinamide mononucleotide transporter
OOZ19_15015	K00645	fabD, MCAT, MCT1; [acyl-carrier-protein] S-malonyltransferase [EC:2.3.1.39]
OOZ19_15020	K00648	fabH; 3-oxoacyl-[acyl-carrier-protein] synthase III [EC:2.3.1.180]
OOZ19_15025	K02078	acpP; acyl carrier protein
OOZ19_15030	K09458	fabF, OXSM, CEM1; 3-oxoacyl-[acyl-carrier-protein] synthase II [EC:2.3.1.179]
OOZ19_15035	K18472	accD6; acetyl-CoA/propionyl-CoA carboxylase carboxyl transferase subunit [EC:6.4.1.2 6.4.1.3 2.1.3.15]
OOZ19_15070	K06200	cstA; carbon starvation protein
OOZ19_15090	K07006	K07006; uncharacterized protein
OOZ19_15095	K03772	fkpA; FKBP-type peptidyl-prolyl cis-trans isomerase FkpA [EC:5.2.1.8]
OOZ19_15115	K01278	DPP4, CD26; dipeptidyl-peptidase 4 [EC:3.4.14.5]
OOZ19_15120	K01940	argG, ASS1; argininosuccinate synthase [EC:6.3.4.5]
OOZ19_15145	K00598	tam; trans-aconitate 2-methyltransferase [EC:2.1.1.144]
OOZ19_15155	K02316	dnaG; DNA primase [EC:2.7.7.101]
OOZ19_15160	K03088	rpoE; RNA polymerase sigma-70 factor, ECF subfamily
OOZ19_15180	K01129	dgt; dGTPase [EC:3.1.5.1]
OOZ19_15190	K01880	GARS, glyS1; glycyl-tRNA synthetase [EC:6.1.1.14]
OOZ19_15195	K22298	smtB; ArsR family transcriptional regulator, zinc-responsive transcriptional repressor
OOZ19_15200	K03711	fur, zur, furB; Fur family transcriptional regulator, ferric uptake regulator
OOZ19_15210	K07089	K07089; uncharacterized protein
OOZ19_15220	K00806	uppS; undecaprenyl diphosphate synthase [EC:2.5.1.31]
OOZ19_15230	K03584	recO; DNA repair protein RecO (recombination protein O)
OOZ19_15250	K03595	era, ERAL1; GTPase
OOZ19_15260	K03699	tlyC; magnesium and cobalt exporter, CNNM family
OOZ19_15265	K07042	ybeY, yqfG; probable rRNA maturation factor
OOZ19_15270	K06217	phoH, phoL; phosphate starvation-inducible protein PhoH and related proteins
OOZ19_15275	K02503	HINT1, hinT, hit; histidine triad (HIT) family protein
OOZ19_15280	K03686	dnaJ; molecular chaperone DnaJ
OOZ19_15285	K03705	hrcA; heat-inducible transcriptional repressor
OOZ19_15295	K00392	sir; sulfite reductase (ferredoxin) [EC:1.8.7.1]
OOZ19_15305	K00390	cysH; phosphoadenosine phosphosulfate reductase [EC:1.8.4.8 1.8.4.10]
OOZ19_15310	K00957	cysD; sulfate adenylyltransferase subunit 2 [EC:2.7.7.4]
OOZ19_15315	K00956	cysN; sulfate adenylyltransferase subunit 1 [EC:2.7.7.4]
OOZ19_15335	K13766	liuC; methylglutaconyl-CoA hydratase [EC:4.2.1.18]
OOZ19_15355	K00020	HIBADH, mmsB; 3-hydroxyisobutyrate dehydrogenase [EC:1.1.1.31]
OOZ19_15360	K01692	paaF, echA; enoyl-CoA hydratase [EC:4.2.1.17]
OOZ19_15370	K00140	mmsA, iolA, ALDH6A1; malonate-semialdehyde dehydrogenase (acetylating) / methylmalonate-semialdehyde dehydrogenase [EC:1.2.1.18 1.2.1.27]
OOZ19_15375	K20902	derK; D-erythrulose 4-kinase [EC:2.7.1.210]
OOZ19_15380	K03299	TC.GNTP; gluconate:H+ symporter, GntP family
OOZ19_15410	K00459	ncd2, npd; nitronate monooxygenase [EC:1.13.12.16]
OOZ19_15425	K01637	E4.1.3.1, aceA; isocitrate lyase [EC:4.1.3.1]
OOZ19_15430	K21686	prpR; XRE family transcriptional regulator, fatty acid utilization regulator
OOZ19_15445	K03596	lepA; GTP-binding protein LepA
OOZ19_15455	K03704	cspA; cold shock protein
OOZ19_15460	K07090	K07090; uncharacterized protein
OOZ19_15465	K02968	RP-S20, rpsT; small subunit ribosomal protein S20
OOZ19_15470	K02340	holA; DNA polymerase III subunit delta [EC:2.7.7.7]
OOZ19_15475	K01733	thrC; threonine synthase [EC:4.2.3.1]
OOZ19_15480	K02238	comEC; competence protein ComEC
OOZ19_15485	K02237	comEA; competence protein ComEA
OOZ19_15490	K25232	fakB; fatty acid kinase fatty acid binding subunit
OOZ19_15495	K22306	gpgP; glucosyl-3-phosphoglycerate phosphatase [EC:3.1.3.85]
OOZ19_15500	K09710	ybeB; ribosome-associated protein
OOZ19_15510	K00969	nadD; nicotinate-nucleotide adenylyltransferase [EC:2.7.7.18]
OOZ19_15515	K00147	proA; glutamate-5-semialdehyde dehydrogenase [EC:1.2.1.41]
OOZ19_15520	K03654	recQ; ATP-dependent DNA helicase RecQ [EC:5.6.2.4]
OOZ19_15525	K03761	kgtP; MFS transporter, MHS family, alpha-ketoglutarate permease
OOZ19_15530	K00931	proB; glutamate 5-kinase [EC:2.7.2.11]
OOZ19_15535	K03979	obgE, cgtA, MTG2; GTPase [EC:3.6.5.-]
OOZ19_15540	K02899	RP-L27, MRPL27, rpmA; large subunit ribosomal protein L27
OOZ19_15545	K02888	RP-L21, MRPL21, rplU; large subunit ribosomal protein L21
OOZ19_15575	K08300	rne; ribonuclease E [EC:3.1.26.12]
OOZ19_15595	K00940	ndk, NME; nucleoside-diphosphate kinase [EC:2.7.4.6]
OOZ19_15600	K01113	phoD; alkaline phosphatase D [EC:3.1.3.1]
OOZ19_15605	K14465	K14465; succinate semialdehyde reductase (NADPH) [EC:1.1.1.-]
OOZ19_15620	K11754	folC; dihydrofolate synthase / folylpolyglutamate synthase [EC:6.3.2.12 6.3.2.17]
OOZ19_15655	K01873	VARS, valS; valyl-tRNA synthetase [EC:6.1.1.9]
OOZ19_15680	K01971	ligD; bifunctional non-homologous end joining protein LigD [EC:6.5.1.1]
OOZ19_15695	K02379	fdhD; FdhD protein
OOZ19_15705	K07002	RBBP9; serine hydrolase [EC:3.-.-.-]
OOZ19_15710	K03544	clpX, CLPX; ATP-dependent Clp protease ATP-binding subunit ClpX
OOZ19_15715	K01358	clpP, CLPP; ATP-dependent Clp protease, protease subunit [EC:3.4.21.92]
OOZ19_15720	K01358	clpP, CLPP; ATP-dependent Clp protease, protease subunit [EC:3.4.21.92]
OOZ19_15725	K03545	tig; trigger factor
OOZ19_15775	K08191	exuT; MFS transporter, ACS family, hexuronate transporter
OOZ19_15790	K01644	citE; citrate lyase subunit beta / citryl-CoA lyase [EC:4.1.3.34]
OOZ19_15810	K01466	allB; allantoinase [EC:3.5.2.5]
OOZ19_15830	K05522	nei; endonuclease VIII [EC:3.2.2.- 4.2.99.18]
OOZ19_15840	K01808	rpiB; ribose 5-phosphate isomerase B [EC:5.3.1.6]
OOZ19_15865	K21949	sbnA; N-(2-amino-2-carboxyethyl)-L-glutamate synthase [EC:2.5.1.140]
OOZ19_15900	K00648	fabH; 3-oxoacyl-[acyl-carrier-protein] synthase III [EC:2.3.1.180]
OOZ19_15905	K02078	acpP; acyl carrier protein
OOZ19_15910	K09458	fabF, OXSM, CEM1; 3-oxoacyl-[acyl-carrier-protein] synthase II [EC:2.3.1.179]
OOZ19_15915	K00232	E1.3.3.6, ACOX1, ACOX3; acyl-CoA oxidase [EC:1.3.3.6]
OOZ19_15950	K07693	desR; two-component system, NarL family, response regulator DesR
OOZ19_15955	K07778	desK; two-component system, NarL family, sensor histidine kinase DesK [EC:2.7.13.3]
OOZ19_16035	K03466	ftsK, spoIIIE; DNA segregation ATPase FtsK/SpoIIIE, S-DNA-T family
OOZ19_16110	K16137	nemR; TetR/AcrR family transcriptional regulator, transcriptional repressor for nem operon
OOZ19_16120	K16514	galD; 4-oxalomesaconate tautomerase [EC:5.3.2.8]
OOZ19_16125	K10220	ligJ; 4-oxalmesaconate hydratase [EC:4.2.1.83]
OOZ19_16130	K10218	ligK, galC; 4-hydroxy-4-methyl-2-oxoglutarate aldolase [EC:4.1.3.17]
OOZ19_16135	K10221	ligI; 2-pyrone-4,6-dicarboxylate lactonase [EC:3.1.1.57]
OOZ19_16140	K08369	ydjE; MFS transporter, putative metabolite:H+ symporter
OOZ19_16150	K01495	GCH1, folE; GTP cyclohydrolase IA [EC:3.5.4.16]
OOZ19_16160	K01556	KYNU, kynU; kynureninase [EC:3.7.1.3]
OOZ19_16180	K01628	fucA; L-fuculose-phosphate aldolase [EC:4.1.2.17]
OOZ19_16185	K01714	dapA; 4-hydroxy-tetrahydrodipicolinate synthase [EC:4.3.3.7]
OOZ19_16195	K08223	fsr; MFS transporter, FSR family, fosmidomycin resistance protein
OOZ19_16205	K03704	cspA; cold shock protein
OOZ19_16225	K14393	actP; cation/acetate symporter
OOZ19_16235	K18955	whiB1_2_3_4; WhiB family transcriptional regulator, redox-sensing transcriptional regulator
OOZ19_16240	K07458	vsr; DNA mismatch endonuclease, patch repair protein [EC:3.1.-.-]
OOZ19_16245	K13483	yagT; xanthine dehydrogenase YagT iron-sulfur-binding subunit
OOZ19_16250	K11178	yagS; xanthine dehydrogenase YagS FAD-binding subunit [EC:1.17.1.4]
OOZ19_16255	K11177	yagR; xanthine dehydrogenase YagR molybdenum-binding subunit [EC:1.17.1.4]
OOZ19_16265	K15525	mshB; N-acetyl-1-D-myo-inositol-2-amino-2-deoxy-alpha-D-glucopyranoside deacetylase [EC:3.5.1.103]
OOZ19_16270	K09695	nodI; lipooligosaccharide transport system ATP-binding protein
OOZ19_16275	K09694	nodJ; lipooligosaccharide transport system permease protein
OOZ19_16295	K07160	pxpA; 5-oxoprolinase (ATP-hydrolysing) subunit A [EC:3.5.2.9]
OOZ19_16320	K23541	TMEM165, GDT1; Ca2+/H+ antiporter, TMEM165/GDT1 family
OOZ19_16335	K11750	frsA; esterase FrsA [EC:3.1.-.-]
OOZ19_16345	K13010	per, rfbE; perosamine synthetase [EC:2.6.1.102]
OOZ19_16375	K02227	cbiB, cobD; adenosylcobinamide-phosphate synthase [EC:6.3.1.10]
OOZ19_16390	K25307	wzb, etp; low molecular weight protein-tyrosine phosphatase [EC:3.1.3.48]
OOZ19_16395	K00817	hisC; histidinol-phosphate aminotransferase [EC:2.6.1.9]
OOZ19_16405	K07164	K07164; uncharacterized protein
OOZ19_16410	K22316	rhnA-cobC; ribonuclease H / adenosylcobalamin/alpha-ribazole phosphatase [EC:3.1.26.4 3.1.3.73]
OOZ19_16420	K00299	ssuE, msuE; FMN reductase [EC:1.5.1.38]
OOZ19_16455	K21471	cwlO; peptidoglycan DL-endopeptidase CwlO [EC:3.4.-.-]
OOZ19_16475	K06988	fno; 8-hydroxy-5-deazaflavin:NADPH oxidoreductase [EC:1.5.1.40]
OOZ19_16485	K00606	panB; 3-methyl-2-oxobutanoate hydroxymethyltransferase [EC:2.1.2.11]
OOZ19_16505	K06945	K06945; uncharacterized protein
OOZ19_16525	K01713	pheC; cyclohexadienyl dehydratase [EC:4.2.1.51 4.2.1.91]
OOZ19_16535	K01950	E6.3.5.1, NADSYN1, QNS1, nadE; NAD+ synthase (glutamine-hydrolysing) [EC:6.3.5.1]
OOZ19_16545	K01915	glnA, GLUL; glutamine synthetase [EC:6.3.1.2]
OOZ19_16560	K00052	leuB, IMDH; 3-isopropylmalate dehydrogenase [EC:1.1.1.85]
OOZ19_16565	K10010	tcyC, yecC; L-cystine transport system ATP-binding protein [EC:7.4.2.1]
OOZ19_16570	K02424	fliY, tcyA; L-cystine transport system substrate-binding protein
OOZ19_16570	K10009	tcyB, yecS; L-cystine transport system permease protein
OOZ19_16585	K16422	hmo, nocN; 4-hydroxymandelate oxidase [EC:1.1.3.46]
OOZ19_16595	K00666	K00666; fatty-acyl-CoA synthase [EC:6.2.1.-]
OOZ19_16630	K02077	ABC.ZM.S; zinc/manganese transport system substrate-binding protein
OOZ19_16660	K03299	TC.GNTP; gluconate:H+ symporter, GntP family
OOZ19_16670	K21948	otnK; 3-dehydrotetronate 4-kinase [EC:2.7.1.217]
OOZ19_16675	K22130	otnC; 3-dehydro-4-phosphotetronate decarboxylase [EC:4.1.1.104]
OOZ19_16710	K02051	ABC.SN.S; NitT/TauT family transport system substrate-binding protein
OOZ19_16715	K02050	ABC.SN.P; NitT/TauT family transport system permease protein
OOZ19_16725	K00262	E1.4.1.4, gdhA; glutamate dehydrogenase (NADP+) [EC:1.4.1.4]
OOZ19_16730	K03307	TC.SSS; solute:Na+ symporter, SSS family
OOZ19_16745	K02035	ABC.PE.S; peptide/nickel transport system substrate-binding protein
OOZ19_16750	K02033	ABC.PE.P; peptide/nickel transport system permease protein
OOZ19_16755	K02031	ddpD; peptide/nickel transport system ATP-binding protein
OOZ19_16755	K02034	ABC.PE.P1; peptide/nickel transport system permease protein
OOZ19_16760	K10823	oppF; oligopeptide transport system ATP-binding protein
OOZ19_16765	K07090	K07090; uncharacterized protein
OOZ19_16795	K13686	aftA; galactan 5-O-arabinofuranosyltransferase [EC:2.4.2.46]
OOZ19_16820	K00624	E2.3.1.7; carnitine O-acetyltransferase [EC:2.3.1.7]
OOZ19_16825	K01714	dapA; 4-hydroxy-tetrahydrodipicolinate synthase [EC:4.3.3.7]
OOZ19_16835	K23775	ohrR; MarR family transcriptional regulator, organic hydroperoxide resistance regulator
OOZ19_16840	K21053	ade; adenine deaminase [EC:3.5.4.2]
OOZ19_16845	K09458	fabF, OXSM, CEM1; 3-oxoacyl-[acyl-carrier-protein] synthase II [EC:2.3.1.179]
OOZ19_16855	K02031	ddpD; peptide/nickel transport system ATP-binding protein
OOZ19_16855	K02032	ddpF; peptide/nickel transport system ATP-binding protein
OOZ19_16860	K02034	ABC.PE.P1; peptide/nickel transport system permease protein
OOZ19_16865	K02033	ABC.PE.P; peptide/nickel transport system permease protein
OOZ19_16870	K02035	ABC.PE.S; peptide/nickel transport system substrate-binding protein
OOZ19_16875	K20938	ladA; long-chain alkane monooxygenase [EC:1.14.14.28]
OOZ19_16890	K00059	fabG, OAR1; 3-oxoacyl-[acyl-carrier protein] reductase [EC:1.1.1.100]
OOZ19_16895	K22213	PATG; 6-methylsalicylate decarboxylase [EC:4.1.1.52]
OOZ19_16905	K00467	E1.13.12.4; lactate 2-monooxygenase [EC:1.13.12.4]
OOZ19_16915	K05799	pdhR; GntR family transcriptional regulator, transcriptional repressor for pyruvate dehydrogenase complex
OOZ19_16925	K08172	shiA; MFS transporter, MHS family, shikimate and dehydroshikimate transport protein
OOZ19_16930	K00615	E2.2.1.1, tktA, tktB; transketolase [EC:2.2.1.1]
OOZ19_16935	K00615	E2.2.1.1, tktA, tktB; transketolase [EC:2.2.1.1]
OOZ19_16965	K05995	pepE; dipeptidase E [EC:3.4.13.21]
OOZ19_17005	K06903	K06903; uncharacterized protein
OOZ19_17075	K06907	K06907; uncharacterized protein
OOZ19_17100	K05799	pdhR; GntR family transcriptional regulator, transcriptional repressor for pyruvate dehydrogenase complex
OOZ19_17110	K20902	derK; D-erythrulose 4-kinase [EC:2.7.1.210]
OOZ19_17115	K01808	rpiB; ribose 5-phosphate isomerase B [EC:5.3.1.6]
OOZ19_17120	K01803	TPI, tpiA; triosephosphate isomerase (TIM) [EC:5.3.1.1]
OOZ19_17125	K23248	oiaC; 3-oxoisoapionate decarboxylase [EC:4.1.1.120]
OOZ19_17130	K23245	apnO; D-apionate oxidoisomerase [EC:1.1.1.421]
OOZ19_17135	K18292	E4.1.3.25; (S)-citramalyl-CoA lyase [EC:4.1.3.25]
OOZ19_17170	K06177	rluA; tRNA pseudouridine32 synthase / 23S rRNA pseudouridine746 synthase [EC:5.4.99.28 5.4.99.29]
OOZ19_17180	K24699	mftR; TetR/AcrR family transcriptional regulator, regulator of mycofactocin system
OOZ19_17185	K24694	mftA; mycofactocin precursor peptide MftA
OOZ19_17190	K24695	mftB; mycofactocin biosynthesis protein MftB
OOZ19_17195	K24696	mftC; [mycofactocin precursor peptide]-tyrosine decarboxylase / 3-amino-5-[(4-hydroxyphenyl)methyl]-4,4-dimethylpyrrolidin-2-one synthase [EC:1.3.98.7 4.1.99.26]
OOZ19_17205	K24698	mftF; mycofactocin glycosyltransferase
OOZ19_17210	K24697	mftE; mycofactocin precursor peptide peptidase [EC:3.4.14.14]
OOZ19_17225	K09461	E1.14.13.40; anthraniloyl-CoA monooxygenase [EC:1.14.13.40]
OOZ19_17245	K02027	ABC.MS.S; multiple sugar transport system substrate-binding protein
OOZ19_17250	K02025	ABC.MS.P; multiple sugar transport system permease protein
OOZ19_17255	K02026	ABC.MS.P1; multiple sugar transport system permease protein
OOZ19_17270	K07052	K07052; CAAX protease family protein
OOZ19_17275	K03366	butA, budC; meso-butanediol dehydrogenase / (S,S)-butanediol dehydrogenase / diacetyl reductase [EC:1.1.1.- 1.1.1.76 1.1.1.304]
OOZ19_17280	K11177	yagR; xanthine dehydrogenase YagR molybdenum-binding subunit [EC:1.17.1.4]
OOZ19_17285	K11178	yagS; xanthine dehydrogenase YagS FAD-binding subunit [EC:1.17.1.4]
OOZ19_17290	K13483	yagT; xanthine dehydrogenase YagT iron-sulfur-binding subunit
OOZ19_17315	K01673	cynT, can; carbonic anhydrase [EC:4.2.1.1]
OOZ19_17330	K10676	tfdB; 2,4-dichlorophenol 6-monooxygenase [EC:1.14.13.20]
OOZ19_17335	K18383	ferB; feruloyl-CoA hydratase/lyase [EC:4.1.2.61]
OOZ19_17340	K00666	K00666; fatty-acyl-CoA synthase [EC:6.2.1.-]
OOZ19_17385	K02488	pleD; two-component system, cell cycle response regulator [EC:2.7.7.65]
OOZ19_17390	K04719	bluB; 5,6-dimethylbenzimidazole synthase [EC:1.13.11.79]
OOZ19_17395	K02963	RP-S18, MRPS18, rpsR; small subunit ribosomal protein S18
OOZ19_17400	K02954	RP-S14, MRPS14, rpsN; small subunit ribosomal protein S14
OOZ19_17405	K02913	RP-L33, MRPL33, rpmG; large subunit ribosomal protein L33
OOZ19_17410	K02902	RP-L28, MRPL28, rpmB; large subunit ribosomal protein L28
OOZ19_17420	K02909	RP-L31, rpmE; large subunit ribosomal protein L31
OOZ19_17425	K02911	RP-L32, MRPL32, rpmF; large subunit ribosomal protein L32
OOZ19_17430	K07669	mprA; two-component system, OmpR family, response regulator MprA
OOZ19_17435	K07653	mprB; two-component system, OmpR family, sensor histidine kinase MprB [EC:2.7.13.3]
OOZ19_17445	K00965	galT, GALT; UDPglucose--hexose-1-phosphate uridylyltransferase [EC:2.7.7.12]
OOZ19_17450	K08372	pepD; putative serine protease PepD [EC:3.4.21.-]
OOZ19_17470	K03282	mscL; large conductance mechanosensitive channel
OOZ19_17485	K01934	MTHFS; 5-formyltetrahydrofolate cyclo-ligase [EC:6.3.3.2]
OOZ19_17490	K00963	UGP2, galU, galF; UTP--glucose-1-phosphate uridylyltransferase [EC:2.7.7.9]
OOZ19_17495	K03750	moeA; molybdopterin molybdotransferase [EC:2.10.1.1]
OOZ19_17500	K03790	rimJ; [ribosomal protein S5]-alanine N-acetyltransferase [EC:2.3.1.267]
OOZ19_17525	K02078	acpP; acyl carrier protein
OOZ19_17530	K09458	fabF, OXSM, CEM1; 3-oxoacyl-[acyl-carrier-protein] synthase II [EC:2.3.1.179]
OOZ19_17545	K09458	fabF, OXSM, CEM1; 3-oxoacyl-[acyl-carrier-protein] synthase II [EC:2.3.1.179]
OOZ19_17550	K02372	fabZ; 3-hydroxyacyl-[acyl-carrier-protein] dehydratase [EC:4.2.1.59]
OOZ19_17555	K02372	fabZ; 3-hydroxyacyl-[acyl-carrier-protein] dehydratase [EC:4.2.1.59]
OOZ19_17560	K00059	fabG, OAR1; 3-oxoacyl-[acyl-carrier protein] reductase [EC:1.1.1.100]
OOZ19_17575	K00648	fabH; 3-oxoacyl-[acyl-carrier-protein] synthase III [EC:2.3.1.180]
OOZ19_17585	K01586	lysA; diaminopimelate decarboxylase [EC:4.1.1.20]
OOZ19_17590	K02078	acpP; acyl carrier protein
OOZ19_17615	K21949	sbnA; N-(2-amino-2-carboxyethyl)-L-glutamate synthase [EC:2.5.1.140]
OOZ19_17625	K01992	ABC-2.P; ABC-2 type transport system permease protein
OOZ19_17635	K05375	mbtH, nocI; MbtH protein
OOZ19_17640	K01990	ABC-2.A; ABC-2 type transport system ATP-binding protein
OOZ19_17655	K06994	K06994; putative drug exporter of the RND superfamily
OOZ19_17670	K07077	K07077; uncharacterized protein
OOZ19_17685	K03918	lat; L-lysine 6-transaminase [EC:2.6.1.36]
OOZ19_17690	K00728	POMT, pmt; dolichyl-phosphate-mannose-protein mannosyltransferase [EC:2.4.1.109]
OOZ19_17695	K07056	rsmI; 16S rRNA (cytidine1402-2'-O)-methyltransferase [EC:2.1.1.198]
OOZ19_17705	K03424	tatD; TatD DNase family protein [EC:3.1.21.-]
OOZ19_17715	K21688	rpfB; resuscitation-promoting factor RpfB
OOZ19_17720	K02528	ksgA; 16S rRNA (adenine1518-N6/adenine1519-N6)-dimethyltransferase [EC:2.1.1.182]
OOZ19_17725	K02071	metN; D-methionine transport system ATP-binding protein
OOZ19_17730	K02072	metI; D-methionine transport system permease protein
OOZ19_17735	K02073	metQ; D-methionine transport system substrate-binding protein
OOZ19_17740	K00919	ispE; 4-diphosphocytidyl-2-C-methyl-D-erythritol kinase [EC:2.7.1.148]
OOZ19_17745	K15738	uup; ABC transport system ATP-binding/permease protein
OOZ19_17750	K00666	K00666; fatty-acyl-CoA synthase [EC:6.2.1.-]
OOZ19_17755	K01056	PTH1, PTRH1, pth, spoVC; peptidyl-tRNA hydrolase, PTH1 family [EC:3.1.1.29]
OOZ19_17760	K02897	RP-L25, rplY; large subunit ribosomal protein L25
OOZ19_17770	K07118	K07118; uncharacterized protein
OOZ19_17780	K09019	rutE; 3-hydroxypropanoate dehydrogenase [EC:1.1.1.-]
OOZ19_17785	K00948	PRPS, prsA; ribose-phosphate pyrophosphokinase [EC:2.7.6.1]
OOZ19_17790	K04042	glmU; bifunctional UDP-N-acetylglucosamine pyrophosphorylase / glucosamine-1-phosphate N-acetyltransferase [EC:2.7.7.23 2.3.1.157]
OOZ19_17795	K13590	dgcB; diguanylate cyclase [EC:2.7.7.65]
OOZ19_17805	K00507	SCD, desC; stearoyl-CoA desaturase (Delta-9 desaturase) [EC:1.14.19.1]
OOZ19_17815	K21430	yliI; aldose sugar dehydrogenase [EC:1.1.5.-]
OOZ19_17820	K03723	mfd; transcription-repair coupling factor (superfamily II helicase) [EC:5.6.2.4]
OOZ19_17835	K04765	mazG; nucleoside triphosphate diphosphatase [EC:3.6.1.9]
OOZ19_17855	K01689	ENO, eno; enolase [EC:4.2.1.11]
OOZ19_17865	K09009	K09009; uncharacterized protein
OOZ19_17870	K09456	aidB; putative acyl-CoA dehydrogenase
OOZ19_17880	K01524	ppx-gppA; exopolyphosphatase / guanosine-5'-triphosphate,3'-diphosphate pyrophosphatase [EC:3.6.1.11 3.6.1.40]
OOZ19_17885	K15580	oppA, mppA; oligopeptide transport system substrate-binding protein
OOZ19_17890	K15581	oppB; oligopeptide transport system permease protein
OOZ19_17895	K15582	oppC; oligopeptide transport system permease protein
OOZ19_17900	K15583	oppD; oligopeptide transport system ATP-binding protein
OOZ19_17905	K10823	oppF; oligopeptide transport system ATP-binding protein
OOZ19_17920	K21929	udg; uracil-DNA glycosylase [EC:3.2.2.27]
OOZ19_17930	K01560	E3.8.1.2; 2-haloacid dehalogenase [EC:3.8.1.2]
OOZ19_17955	K03885	ndh; NADH:quinone reductase (non-electrogenic) [EC:1.6.5.9]
OOZ19_17980	K22908	mggS; mannosylglucosylglycerate synthase [EC:2.4.1.-]
OOZ19_18000	K03088	rpoE; RNA polymerase sigma-70 factor, ECF subfamily
OOZ19_18010	K03654	recQ; ATP-dependent DNA helicase RecQ [EC:5.6.2.4]
OOZ19_18015	K03217	yidC, spoIIIJ, OXA1, ccfA; YidC/Oxa1 family membrane protein insertase
OOZ19_18035	K00626	ACAT, atoB; acetyl-CoA C-acetyltransferase [EC:2.3.1.9]
OOZ19_18045	K01697	CBS; cystathionine beta-synthase [EC:4.2.1.22]
OOZ19_18055	K01739	metB; cystathionine gamma-synthase [EC:2.5.1.48]
OOZ19_18065	K01754	E4.3.1.19, ilvA, tdcB; threonine dehydratase [EC:4.3.1.19]
OOZ19_18070	K00457	HPD, hppD; 4-hydroxyphenylpyruvate dioxygenase [EC:1.13.11.27]
OOZ19_18080	K05989	ramA; alpha-L-rhamnosidase [EC:3.2.1.40]
OOZ19_18085	K03624	greA; transcription elongation factor GreA
OOZ19_18095	K18455	mca; mycothiol S-conjugate amidase [EC:3.5.1.115]
OOZ19_18105	K06888	K06888; uncharacterized protein
OOZ19_18110	K11068	hlyIII; hemolysin III
OOZ19_18115	K12503	E2.5.1.68; short-chain Z-isoprenyl diphosphate synthase [EC:2.5.1.68]
OOZ19_18135	K07175	phoH2; PhoH-like ATPase
OOZ19_18140	K03218	rlmB; 23S rRNA (guanosine2251-2'-O)-methyltransferase [EC:2.1.1.185]
OOZ19_18145	K00635	tgs, wax-dgat; diacylglycerol O-acyltransferase / wax synthase [EC:2.3.1.20 2.3.1.75]
OOZ19_18165	K06949	rsgA, engC; ribosome biogenesis GTPase / thiamine phosphate phosphatase [EC:3.6.1.- 3.1.3.100]
OOZ19_18170	K00800	aroA; 3-phosphoshikimate 1-carboxyvinyltransferase [EC:2.5.1.19]
OOZ19_18185	K07020	K07020; uncharacterized protein
OOZ19_18190	K03976	ybaK, ebsC; Cys-tRNA(Pro)/Cys-tRNA(Cys) deacylase [EC:3.1.1.-]
OOZ19_18195	K03088	rpoE; RNA polymerase sigma-70 factor, ECF subfamily
OOZ19_18205	K02160	accB, bccP; acetyl-CoA carboxylase biotin carboxyl carrier protein
OOZ19_18210	K00936	pdtaS; two-component system, sensor histidine kinase PdtaS [EC:2.7.13.3]
OOZ19_18215	K18955	whiB1_2_3_4; WhiB family transcriptional regulator, redox-sensing transcriptional regulator
OOZ19_18240	K03333	choD; cholesterol oxidase [EC:1.1.3.6]
OOZ19_18250	K00027	ME2, sfcA, maeA; malate dehydrogenase (oxaloacetate-decarboxylating) [EC:1.1.1.38]
OOZ19_18260	K05847	opuA; osmoprotectant transport system ATP-binding protein [EC:7.6.2.9]
OOZ19_18265	K05846	opuBD; osmoprotectant transport system permease protein
OOZ19_18270	K05846	opuBD; osmoprotectant transport system permease protein
OOZ19_18275	K05845	opuC; osmoprotectant transport system substrate-binding protein
OOZ19_18295	K01745	hutH, HAL; histidine ammonia-lyase [EC:4.3.1.3]
OOZ19_18300	K01712	hutU, UROC1; urocanate hydratase [EC:4.2.1.49]
OOZ19_18305	K06016	pydC; beta-ureidopropionase / N-carbamoyl-L-amino-acid hydrolase [EC:3.5.1.6 3.5.1.87]
OOZ19_18315	K01468	hutI, AMDHD1; imidazolonepropionase [EC:3.5.2.7]
OOZ19_18325	K01616	kgd; multifunctional 2-oxoglutarate metabolism enzyme [EC:2.2.1.5 4.1.1.71 1.2.4.2 2.3.1.61]
OOZ19_18330	K06147	ABCB-BAC; ATP-binding cassette, subfamily B, bacterial
OOZ19_18335	K01992	ABC-2.P; ABC-2 type transport system permease protein
OOZ19_18340	K01990	ABC-2.A; ABC-2 type transport system ATP-binding protein
OOZ19_18350	K00259	ald; alanine dehydrogenase [EC:1.4.1.1]
OOZ19_18355	K01201	GBA, srfJ; glucosylceramidase [EC:3.2.1.45]
OOZ19_18360	K02437	gcvH, GCSH; glycine cleavage system H protein
OOZ19_18365	K01752	E4.3.1.17, sdaA, sdaB, tdcG; L-serine dehydratase [EC:4.3.1.17]
OOZ19_18370	K23775	ohrR; MarR family transcriptional regulator, organic hydroperoxide resistance regulator
OOZ19_18375	K04063	osmC, ohr; lipoyl-dependent peroxiredoxin [EC:1.11.1.28]
OOZ19_18385	K00389	yidH; putative membrane protein
OOZ19_18395	K01897	ACSL, fadD; long-chain acyl-CoA synthetase [EC:6.2.1.3]
OOZ19_18405	K01796	E5.1.99.4, AMACR, mcr; alpha-methylacyl-CoA racemase [EC:5.1.99.4]
OOZ19_18430	K00104	glcD; glycolate dehydrogenase FAD-linked subunit [EC:1.1.99.14]
OOZ19_18435	K11472	glcE; glycolate dehydrogenase FAD-binding subunit [EC:1.1.99.14]
OOZ19_18440	K11473	glcF; glycolate dehydrogenase iron-sulfur subunit [EC:1.1.99.14]
OOZ19_18445	K03303	lctP; lactate permease
OOZ19_18450	K00626	ACAT, atoB; acetyl-CoA C-acetyltransferase [EC:2.3.1.9]
OOZ19_18455	K01782	fadJ; 3-hydroxyacyl-CoA dehydrogenase / enoyl-CoA hydratase / 3-hydroxybutyryl-CoA epimerase [EC:1.1.1.35 4.2.1.17 5.1.2.3]
OOZ19_18500	K07052	K07052; CAAX protease family protein
OOZ19_18510	K01626	E2.5.1.54, aroF, aroG, aroH; 3-deoxy-7-phosphoheptulonate synthase [EC:2.5.1.54]
OOZ19_18515	K15034	yaeJ; ribosome-associated protein
OOZ19_18520	K07001	K07001; NTE family protein
OOZ19_18545	K22847	cysK2; S-sulfo-L-cysteine synthase (3-phospho-L-serine-dependent) [EC:2.8.5.1]
OOZ19_18550	K19802	ycjG, ykfB; L-Ala-D/L-Glu epimerase [EC:5.1.1.20]
OOZ19_18565	K02035	ABC.PE.S; peptide/nickel transport system substrate-binding protein
OOZ19_18570	K02033	ABC.PE.P; peptide/nickel transport system permease protein
OOZ19_18575	K02034	ABC.PE.P1; peptide/nickel transport system permease protein
OOZ19_18580	K02031	ddpD; peptide/nickel transport system ATP-binding protein
OOZ19_18580	K02032	ddpF; peptide/nickel transport system ATP-binding protein
OOZ19_18600	K16264	czcD, zitB; cobalt-zinc-cadmium efflux system protein
OOZ19_18605	K03628	rho; transcription termination factor Rho
OOZ19_18610	K00872	thrB; homoserine kinase [EC:2.7.1.39]
OOZ19_18615	K01733	thrC; threonine synthase [EC:4.2.3.1]
OOZ19_18620	K00003	hom; homoserine dehydrogenase [EC:1.1.1.3]
OOZ19_18625	K01586	lysA; diaminopimelate decarboxylase [EC:4.1.1.20]
OOZ19_18630	K01887	RARS, argS; arginyl-tRNA synthetase [EC:6.1.1.19]
OOZ19_18650	K02909	RP-L31, rpmE; large subunit ribosomal protein L31
OOZ19_18655	K02835	prfA, MTRF1, MRF1; peptide chain release factor 1
OOZ19_18660	K02493	hemK, prmC, HEMK; release factor glutamine methyltransferase [EC:2.1.1.297]
OOZ19_18680	K05606	MCEE, epi; methylmalonyl-CoA/ethylmalonyl-CoA epimerase [EC:5.1.99.1]
OOZ19_18690	K00626	ACAT, atoB; acetyl-CoA C-acetyltransferase [EC:2.3.1.9]
OOZ19_18700	K02346	dinB; DNA polymerase IV [EC:2.7.7.7]
OOZ19_18710	K05838	ybbN; putative thioredoxin
OOZ19_18735	K02529	lacI, galR; LacI family transcriptional regulator
OOZ19_18740	K02056	ABC.SS.A; simple sugar transport system ATP-binding protein [EC:7.5.2.-]
OOZ19_18745	K10440	rbsC; ribose transport system permease protein
OOZ19_18750	K10439	rbsB; ribose transport system substrate-binding protein
OOZ19_18760	K07566	tsaC, rimN, SUA5, YRDC; L-threonylcarbamoyladenylate synthase [EC:2.7.7.87]
OOZ19_18765	K02851	wecA, tagO, rfe; UDP-GlcNAc:undecaprenyl-phosphate/decaprenyl-phosphate GlcNAc-1-phosphate transferase [EC:2.7.8.33 2.7.8.35]
OOZ19_18775	K02108	ATPF0A, atpB; F-type H+-transporting ATPase subunit a
OOZ19_18780	K02110	ATPF0C, atpE; F-type H+-transporting ATPase subunit c
OOZ19_18785	K02109	ATPF0B, atpF; F-type H+-transporting ATPase subunit b
OOZ19_18790	K02113	ATPF1D, atpH; F-type H+-transporting ATPase subunit delta
OOZ19_18795	K02111	ATPF1A, atpA; F-type H+/Na+-transporting ATPase subunit alpha [EC:7.1.2.2 7.2.2.1]
OOZ19_18800	K02115	ATPF1G, atpG; F-type H+-transporting ATPase subunit gamma
OOZ19_18805	K02112	ATPF1B, atpD; F-type H+/Na+-transporting ATPase subunit beta [EC:7.1.2.2 7.2.2.1]
OOZ19_18810	K02114	ATPF1E, atpC; F-type H+-transporting ATPase subunit epsilon
OOZ19_18830	K00798	MMAB, pduO; cob(I)alamin adenosyltransferase [EC:2.5.1.17]
OOZ19_18835	K00790	murA; UDP-N-acetylglucosamine 1-carboxyvinyltransferase [EC:2.5.1.7]
OOZ19_18850	K01554	K01554; 8-oxo-dGDP phosphatase [EC:3.6.1.58]
OOZ19_18855	K03294	TC.APA; basic amino acid/polyamine antiporter, APA family
OOZ19_18860	K07503	nucS; endonuclease [EC:3.1.-.-]
OOZ19_18865	K03307	TC.SSS; solute:Na+ symporter, SSS family
OOZ19_18885	K05878	dhaK; phosphoenolpyruvate---glycerone phosphotransferase subunit DhaK [EC:2.7.1.121]
OOZ19_18890	K05879	dhaL; phosphoenolpyruvate---glycerone phosphotransferase subunit DhaL [EC:2.7.1.121]
OOZ19_18895	K05881	dhaM; phosphoenolpyruvate---glycerone phosphotransferase subunit DhaM [EC:2.7.1.121]
OOZ19_18910	K07018	K07018; uncharacterized protein
OOZ19_18930	K02013	ABC.FEV.A; iron complex transport system ATP-binding protein [EC:7.2.2.-]
OOZ19_18950	K00688	PYG, glgP; glycogen phosphorylase [EC:2.4.1.1]
OOZ19_18960	K01159	ruvC; crossover junction endodeoxyribonuclease RuvC [EC:3.1.21.10]
OOZ19_18965	K03550	ruvA; holliday junction DNA helicase RuvA [EC:5.6.2.4]
OOZ19_18970	K03551	ruvB; holliday junction DNA helicase RuvB [EC:5.6.2.4]
OOZ19_18975	K03210	yajC; preprotein translocase subunit YajC
OOZ19_18980	K03072	secD; preprotein translocase subunit SecD
OOZ19_18985	K03074	secF; preprotein translocase subunit SecF
OOZ19_18990	K00759	APRT, apt; adenine phosphoribosyltransferase [EC:2.4.2.7]
OOZ19_18995	K01139	spoT; GTP diphosphokinase / guanosine-3',5'-bis(diphosphate) 3'-diphosphatase [EC:2.7.6.5 3.1.7.2]
OOZ19_19005	K03768	PPIB, ppiB; peptidyl-prolyl cis-trans isomerase B (cyclophilin B) [EC:5.2.1.8]
OOZ19_19010	K01069	gloB, gloC, HAGH; hydroxyacylglutathione hydrolase [EC:3.1.2.6]
OOZ19_19015	K01892	HARS, hisS; histidyl-tRNA synthetase [EC:6.1.1.21]
OOZ19_19040	K01876	DARS2, aspS; aspartyl-tRNA synthetase [EC:6.1.1.12]
OOZ19_19055	K22476	K22476; N-acetylglutamate synthase [EC:2.3.1.1]
OOZ19_19065	K01673	cynT, can; carbonic anhydrase [EC:4.2.1.1]
OOZ19_19075	K07478	ycaJ; putative ATPase
OOZ19_19080	K00015	gyaR, GOR1; glyoxylate reductase [EC:1.1.1.26]
OOZ19_19095	K01872	AARS, alaS; alanyl-tRNA synthetase [EC:6.1.1.7]
OOZ19_19100	K07447	ruvX; putative pre-16S rRNA nuclease [EC:3.1.-.-]
OOZ19_19105	K07082	K07082; UPF0755 protein
OOZ19_19120	K02784	ptsH; phosphocarrier protein HPr
OOZ19_19125	K02804	nagE; N-acetylglucosamine PTS system EIICBA or EIICB component [EC:2.7.1.193]
OOZ19_19130	K24967	nagR; GntR family transcriptional regulator, N-acetylglucosamine utilization regulator
OOZ19_19140	K02777	crr; sugar PTS system EIIA component [EC:2.7.1.-]
OOZ19_19145	K02654	pilD, pppA; leader peptidase (prepilin peptidase) / N-methyltransferase [EC:3.4.23.43 2.1.1.-]
OOZ19_19150	K01736	aroC; chorismate synthase [EC:4.2.3.5]
OOZ19_19155	K00891	aroK, aroL; shikimate kinase [EC:2.7.1.71]
OOZ19_19160	K01735	aroB; 3-dehydroquinate synthase [EC:4.2.3.4]
OOZ19_19165	K03786	aroQ, qutE; 3-dehydroquinate dehydratase II [EC:4.2.1.10]
OOZ19_19180	K02356	efp; elongation factor P
OOZ19_19185	K03625	nusB; transcription antitermination protein NusB
OOZ19_19195	K02825	pyrR; pyrimidine operon attenuation protein / uracil phosphoribosyltransferase [EC:2.4.2.9]
OOZ19_19200	K00609	pyrB, PYR2; aspartate carbamoyltransferase catalytic subunit [EC:2.1.3.2]
OOZ19_19205	K01465	URA4, pyrC; dihydroorotase [EC:3.5.2.3]
OOZ19_19215	K01956	carA, CPA1; carbamoyl-phosphate synthase small subunit [EC:6.3.5.5]
OOZ19_19220	K01955	carB, CPA2; carbamoyl-phosphate synthase large subunit [EC:6.3.5.5]
OOZ19_19225	K01591	pyrF; orotidine-5'-phosphate decarboxylase [EC:4.1.1.23]
OOZ19_19295	K16444	gtfB, gtfE; vancomycin aglycone glucosyltransferase [EC:2.4.1.310]
OOZ19_19310	K11738	ansP; L-asparagine permease
OOZ19_19315	K12132	prkC, stkP; eukaryotic-like serine/threonine-protein kinase [EC:2.7.11.1]
OOZ19_19335	K00942	gmk, GUK1; guanylate kinase [EC:2.7.4.8]
OOZ19_19340	K03060	rpoZ; DNA-directed RNA polymerase subunit omega [EC:2.7.7.6]
OOZ19_19345	K13038	coaBC, dfp; phosphopantothenoylcysteine decarboxylase / phosphopantothenate---cysteine ligase [EC:4.1.1.36 6.3.2.5]
OOZ19_19350	K00789	metK, MAT; S-adenosylmethionine synthetase [EC:2.5.1.6]
OOZ19_19355	K03574	mutT, NUDT15, MTH2; 8-oxo-dGTP diphosphatase [EC:3.6.1.55]
OOZ19_19360	K00765	hisG; ATP phosphoribosyltransferase [EC:2.4.2.17]
OOZ19_19365	K03216	trmL, cspR; tRNA (cytidine/uridine-2'-O-)-methyltransferase [EC:2.1.1.207]
OOZ19_19370	K04066	priA; primosomal protein N' (replication factor Y) (superfamily II helicase) [EC:5.6.2.4]
OOZ19_19385	K03498	trkH, trkG, ktrB, ktrD; trk/ktr system potassium uptake protein
OOZ19_19390	K03499	trkA, ktrA, ktrC; trk/ktr system potassium uptake protein
OOZ19_19395	K00681	ggt; gamma-glutamyltranspeptidase / glutathione hydrolase [EC:2.3.2.2 3.4.19.13]
OOZ19_19400	K01462	PDF, def; peptide deformylase [EC:3.5.1.88]
OOZ19_19405	K00604	MTFMT, fmt; methionyl-tRNA formyltransferase [EC:2.1.2.9]
OOZ19_19410	K03500	rsmB, sun; 16S rRNA (cytosine967-C5)-methyltransferase [EC:2.1.1.176]
OOZ19_19415	K03365	FCY1; cytosine/creatinine deaminase [EC:3.5.4.1 3.5.4.21]
OOZ19_19425	K03088	rpoE; RNA polymerase sigma-70 factor, ECF subfamily
OOZ19_19435	K03293	TC.AAT; amino acid transporter, AAT family
OOZ19_19440	K01783	rpe, RPE; ribulose-phosphate 3-epimerase [EC:5.1.3.1]
OOZ19_19445	K11752	ribD; diaminohydroxyphosphoribosylaminopyrimidine deaminase / 5-amino-6-(5-phosphoribosylamino)uracil reductase [EC:3.5.4.26 1.1.1.193]
OOZ19_19450	K00793	ribE, RIB5; riboflavin synthase [EC:2.5.1.9]
OOZ19_19455	K14652	ribBA; 3,4-dihydroxy 2-butanone 4-phosphate synthase / GTP cyclohydrolase II [EC:4.1.99.12 3.5.4.25]
OOZ19_19460	K00794	ribH, RIB4; 6,7-dimethyl-8-ribityllumazine synthase [EC:2.5.1.78]
OOZ19_19480	K17828	pyrDI; dihydroorotate dehydrogenase (NAD+) catalytic subunit [EC:1.3.1.14]
OOZ19_19500	K03703	uvrC; excinuclease ABC subunit C
OOZ19_19505	K06958	rapZ; RNase adapter protein RapZ
OOZ19_19515	K09762	whiA; cell division protein WhiA
OOZ19_19525	K00134	GAPDH, gapA; glyceraldehyde 3-phosphate dehydrogenase (phosphorylating) [EC:1.2.1.12]
OOZ19_19530	K00927	PGK, pgk; phosphoglycerate kinase [EC:2.7.2.3]
OOZ19_19535	K01803	TPI, tpiA; triosephosphate isomerase (TIM) [EC:5.3.1.1]
OOZ19_19540	K03075	secG; preprotein translocase subunit SecG
OOZ19_19555	K04652	hypB; hydrogenase nickel incorporation protein HypB
OOZ19_19560	K02553	rraA, menG; regulator of ribonuclease activity A
OOZ19_19570	K07005	K07005; uncharacterized protein
OOZ19_19575	K01057	PGLS, pgl, devB; 6-phosphogluconolactonase [EC:3.1.1.31]
OOZ19_19585	K00036	G6PD, zwf; glucose-6-phosphate 1-dehydrogenase [EC:1.1.1.49 1.1.1.363]
OOZ19_19590	K01810	GPI, pgi; glucose-6-phosphate isomerase [EC:5.3.1.9]
OOZ19_19595	K00616	E2.2.1.2, talA, talB; transaldolase [EC:2.2.1.2]
OOZ19_19600	K00615	E2.2.1.1, tktA, tktB; transketolase [EC:2.2.1.1]
OOZ19_19605	K02257	COX10, ctaB, cyoE; heme o synthase [EC:2.5.1.141]
OOZ19_19620	K13993	HSP20; HSP20 family protein
OOZ19_19630	K04518	pheA2; prephenate dehydratase [EC:4.2.1.51]
OOZ19_19660	K01875	SARS, serS; seryl-tRNA synthetase [EC:6.1.1.11]
OOZ19_19685	K13671	K13671; alpha-1,2-mannosyltransferase [EC:2.4.1.-]
OOZ19_19690	K01854	glf; UDP-galactopyranose mutase [EC:5.4.99.9]
OOZ19_19695	K16650	glft2; galactofuranosylgalactofuranosylrhamnosyl-N-acetylglucosaminyl-diphospho-decaprenol beta-1,5/1,6-galactofuranosyltransferase [EC:2.4.1.288]
OOZ19_19705	K14136	K14136; decaprenyl-phosphate phosphoribosyltransferase [EC:2.4.2.45]
OOZ19_19720	K20534	gtrB; polyisoprenyl-phosphate glycosyltransferase [EC:2.4.-.-]
OOZ19_19725	K11387	embC; arabinosyltransferase C [EC:2.4.2.-]
OOZ19_19760	K06886	glbN; hemoglobin
OOZ19_19780	K01907	AACS, acsA; acetoacetyl-CoA synthetase [EC:6.2.1.16]
OOZ19_19785	K01061	E3.1.1.45; carboxymethylenebutenolidase [EC:3.1.1.45]
OOZ19_19790	K00817	hisC; histidinol-phosphate aminotransferase [EC:2.6.1.9]
OOZ19_19830	K07052	K07052; CAAX protease family protein
OOZ19_19890	K03574	mutT, NUDT15, MTH2; 8-oxo-dGTP diphosphatase [EC:3.6.1.55]
OOZ19_19905	K03466	ftsK, spoIIIE; DNA segregation ATPase FtsK/SpoIIIE, S-DNA-T family
OOZ19_19975	K09690	wzm, rfbA; lipopolysaccharide transport system permease protein
OOZ19_19980	K09691	wzt, rbfB; lipopolysaccharide transport system ATP-binding protein
OOZ19_19985	K16649	glft1; rhamnopyranosyl-N-acetylglucosaminyl-diphospho-decaprenol beta-1,3/1,4-galactofuranosyltransferase [EC:2.4.1.287]
OOZ19_20000	K11387	embC; arabinosyltransferase C [EC:2.4.2.-]
OOZ19_20015	K16653	dprE1; decaprenylphospho-beta-D-ribofuranose 2-oxidase [EC:1.1.98.3]
OOZ19_20020	K16653	dprE1; decaprenylphospho-beta-D-ribofuranose 2-oxidase [EC:1.1.98.3]
OOZ19_20025	K16652	dprE2; decaprenylphospho-beta-D-erythro-pentofuranosid-2-ulose 2-reductase [EC:1.1.1.333]
OOZ19_20050	K04517	tyrA2; prephenate dehydrogenase [EC:1.3.1.12]
OOZ19_20060	K11991	tadA; tRNA(adenine34) deaminase [EC:3.5.4.33]
OOZ19_20095	K07004	K07004; uncharacterized protein
OOZ19_20120	K07032	K07032; uncharacterized protein
OOZ19_20125	K04565	SOD1; superoxide dismutase, Cu-Zn family [EC:1.15.1.1]
OOZ19_20135	K02343	dnaX; DNA polymerase III subunit gamma/tau [EC:2.7.7.7]
OOZ19_20145	K09747	ebfC; nucleoid-associated protein EbfC
OOZ19_20150	K06187	recR; recombination protein RecR
OOZ19_20160	K02035	ABC.PE.S; peptide/nickel transport system substrate-binding protein
OOZ19_20165	K02033	ABC.PE.P; peptide/nickel transport system permease protein
OOZ19_20170	K02034	ABC.PE.P1; peptide/nickel transport system permease protein
OOZ19_20175	K02031	ddpD; peptide/nickel transport system ATP-binding protein
OOZ19_20180	K02032	ddpF; peptide/nickel transport system ATP-binding protein
OOZ19_20185	K15268	eamA; O-acetylserine/cysteine efflux transporter
OOZ19_20210	K01649	leuA, IMS; 2-isopropylmalate synthase [EC:2.3.3.13]
OOZ19_20230	K01556	KYNU, kynU; kynureninase [EC:3.7.1.3]
OOZ19_20245	K00928	lysC; aspartate kinase [EC:2.7.2.4]
OOZ19_20250	K00133	asd; aspartate-semialdehyde dehydrogenase [EC:1.2.1.11]
OOZ19_20260	K25031	gntK; gluconokinase [EC:2.7.1.12]
OOZ19_20265	K22297	furA; Fur family transcriptional regulator, stress-responsive regulator
OOZ19_20285	K04043	dnaK, HSPA9; molecular chaperone DnaK
OOZ19_20295	K01066	aes; acetyl esterase [EC:3.1.1.-]
OOZ19_20300	K00299	ssuE, msuE; FMN reductase [EC:1.5.1.38]
OOZ19_20305	K04047	dps; starvation-inducible DNA-binding protein
OOZ19_20310	K06153	bacA; undecaprenyl-diphosphatase [EC:3.6.1.27]
OOZ19_20325	K14415	RTCB, rtcB; tRNA-splicing ligase RtcB (3'-phosphate/5'-hydroxy nucleic acid ligase) [EC:6.5.1.8]
OOZ19_20335	K00433	cpo; non-heme chloroperoxidase [EC:1.11.1.10]
OOZ19_20345	K08967	mtnD, mtnZ, ADI1; 1,2-dihydroxy-3-keto-5-methylthiopentene dioxygenase [EC:1.13.11.53 1.13.11.54]
OOZ19_20350	K08964	mtnB; methylthioribulose-1-phosphate dehydratase [EC:4.2.1.109]
OOZ19_20355	K09880	mtnC, ENOPH1; enolase-phosphatase E1 [EC:3.1.3.77]
OOZ19_20360	K08963	mtnA; methylthioribose-1-phosphate isomerase [EC:5.3.1.23]
OOZ19_20365	K02493	hemK, prmC, HEMK; release factor glutamine methyltransferase [EC:2.1.1.297]
OOZ19_20380	K02342	dnaQ; DNA polymerase III subunit epsilon [EC:2.7.7.7]
OOZ19_20385	K03929	pnbA; para-nitrobenzyl esterase [EC:3.1.1.-]
OOZ19_20405	K06975	K06975; uncharacterized protein
OOZ19_20425	K06991	K06991; uncharacterized protein
OOZ19_20430	K00059	fabG, OAR1; 3-oxoacyl-[acyl-carrier protein] reductase [EC:1.1.1.100]
OOZ19_20450	K01426	E3.5.1.4, amiE; amidase [EC:3.5.1.4]
OOZ19_20500	K19267	qorB; NAD(P)H dehydrogenase (quinone) [EC:1.6.5.2]
OOZ19_20515	K07090	K07090; uncharacterized protein
OOZ19_20520	K21267	iri, rox; rifampicin monooxygenase [EC:1.14.13.211]
OOZ19_20535	K18553	cmlR, cmx; MFS transporter, DHA1 family, chloramphenicol resistance protein
OOZ19_20590	K00666	K00666; fatty-acyl-CoA synthase [EC:6.2.1.-]
OOZ19_20640	K00024	mdh; malate dehydrogenase [EC:1.1.1.37]
OOZ19_20660	K06880	ereA_B; erythromycin esterase [EC:3.1.1.-]
OOZ19_20685	K11735	gabP; GABA permease
OOZ19_20695	K15509	hpsN; sulfopropanediol 3-dehydrogenase [EC:1.1.1.308]
OOZ19_20710	K02510	hpaI, hpcH; 4-hydroxy-2-oxoheptanedioate aldolase [EC:4.1.2.52]
OOZ19_20720	K15509	hpsN; sulfopropanediol 3-dehydrogenase [EC:1.1.1.308]
OOZ19_20735	K02529	lacI, galR; LacI family transcriptional regulator
OOZ19_20740	K03762	proP; MFS transporter, MHS family, proline/betaine transporter
OOZ19_20745	K05343	treS; maltose alpha-D-glucosyltransferase / alpha-amylase [EC:5.4.99.16 3.2.1.1]
OOZ19_20780	K01191	MAN2C1; alpha-mannosidase [EC:3.2.1.24]
OOZ19_20805	K04749	rsbV; anti-sigma B factor antagonist
OOZ19_20810	K01681	ACO, acnA; aconitate hydratase [EC:4.2.1.3]
OOZ19_20815	K03696	clpC; ATP-dependent Clp protease ATP-binding subunit ClpC
OOZ19_20835	K07100	K07100; putative phosphoribosyl transferase
OOZ19_20855	K00823	puuE; 4-aminobutyrate aminotransferase [EC:2.6.1.19]
OOZ19_20860	K00135	gabD; succinate-semialdehyde dehydrogenase / glutarate-semialdehyde dehydrogenase [EC:1.2.1.16 1.2.1.79 1.2.1.20]
OOZ19_20870	K00005	gldA; glycerol dehydrogenase [EC:1.1.1.6]
OOZ19_20885	K01799	nicE, maiA; maleate isomerase [EC:5.2.1.1]
OOZ19_20915	K01897	ACSL, fadD; long-chain acyl-CoA synthetase [EC:6.2.1.3]
OOZ19_20920	K05375	mbtH, nocI; MbtH protein
OOZ19_20955	K01233	csn; chitosanase [EC:3.2.1.132]
OOZ19_20960	K02035	ABC.PE.S; peptide/nickel transport system substrate-binding protein
OOZ19_20970	K02033	ABC.PE.P; peptide/nickel transport system permease protein
OOZ19_20975	K02034	ABC.PE.P1; peptide/nickel transport system permease protein
OOZ19_20980	K01692	paaF, echA; enoyl-CoA hydratase [EC:4.2.1.17]
OOZ19_21020	K07107	ybgC; acyl-CoA thioester hydrolase [EC:3.1.2.-]
OOZ19_21045	K00055	E1.1.1.90; aryl-alcohol dehydrogenase [EC:1.1.1.90]
OOZ19_21065	K03321	TC.SULP; sulfate permease, SulP family
OOZ19_21070	K19591	cueR; MerR family transcriptional regulator, copper efflux regulator
OOZ19_21080	K01491	folD; methylenetetrahydrofolate dehydrogenase (NADP+) / methenyltetrahydrofolate cyclohydrolase [EC:1.5.1.5 3.5.4.9]
OOZ19_21090	K04077	groEL, HSPD1; chaperonin GroEL [EC:5.6.1.7]
OOZ19_21100	K18226	prmD; propane monooxygenase coupling protein
OOZ19_21105	K18224	prmC; propane 2-monooxygenase small subunit [EC:1.14.13.227]
OOZ19_21110	K18225	prmB; propane monooxygenase reductase component [EC:1.18.1.-]
OOZ19_21115	K18223	prmA; propane 2-monooxygenase large subunit [EC:1.14.13.227]
OOZ19_21120	K21405	acoR; sigma-54 dependent transcriptional regulator, acetoin dehydrogenase operon transcriptional activator AcoR
OOZ19_21135	K01061	E3.1.1.45; carboxymethylenebutenolidase [EC:3.1.1.45]
OOZ19_21140	K01421	yhgE; putative membrane protein
OOZ19_21145	K06994	K06994; putative drug exporter of the RND superfamily
OOZ19_21155	K04063	osmC, ohr; lipoyl-dependent peroxiredoxin [EC:1.11.1.28]
OOZ19_21160	K01426	E3.5.1.4, amiE; amidase [EC:3.5.1.4]
OOZ19_21170	K23156	papA3; mycolipenoyl-CoA---2-(long-chain-fatty acyl)-trehalose mycolipenoyltransferase / long-chain-acyl-CoA---trehalose acyltransferase [EC:2.3.1.278 2.3.1.279]
OOZ19_21175	K23156	papA3; mycolipenoyl-CoA---2-(long-chain-fatty acyl)-trehalose mycolipenoyltransferase / long-chain-acyl-CoA---trehalose acyltransferase [EC:2.3.1.278 2.3.1.279]
OOZ19_21180	K23156	papA3; mycolipenoyl-CoA---2-(long-chain-fatty acyl)-trehalose mycolipenoyltransferase / long-chain-acyl-CoA---trehalose acyltransferase [EC:2.3.1.278 2.3.1.279]
OOZ19_21185	K03719	lrp; Lrp/AsnC family transcriptional regulator, leucine-responsive regulatory protein
OOZ19_21210	K03727	helY; ATP-dependent RNA helicase HelY [EC:3.6.4.-]
OOZ19_21215	K07029	dagK; diacylglycerol kinase (ATP) [EC:2.7.1.107]
OOZ19_21285	K06907	K06907; uncharacterized protein
OOZ19_21330	K06903	K06903; uncharacterized protein
OOZ19_21350	K03118	tatC; sec-independent protein translocase protein TatC
OOZ19_21355	K03116	tatA; sec-independent protein translocase protein TatA
OOZ19_21365	K13573	pafC; proteasome accessory factor C
OOZ19_21370	K13572	pafB; proteasome accessory factor B
OOZ19_21385	K13571	pafA; proteasome accessory factor A [EC:6.3.1.19]
OOZ19_21400	K03432	psmA, prcA; proteasome alpha subunit [EC:3.4.25.1]
OOZ19_21405	K03433	psmB, prcB; proteasome beta subunit [EC:3.4.25.1]
OOZ19_21410	K13570	pup; prokaryotic ubiquitin-like protein Pup
OOZ19_21415	K20814	dop; Pup amidohydrolase [EC:3.5.1.119]
OOZ19_21430	K13527	mpa; proteasome-associated ATPase
OOZ19_21440	K07442	TRM61, GCD14; tRNA (adenine57-N1/adenine58-N1)-methyltransferase catalytic subunit [EC:2.1.1.219 2.1.1.220]
OOZ19_21450	K07465	K07465; putative RecB family exonuclease
OOZ19_21470	K06147	ABCB-BAC; ATP-binding cassette, subfamily B, bacterial
OOZ19_21510	K07098	K07098; uncharacterized protein
OOZ19_21525	K18955	whiB1_2_3_4; WhiB family transcriptional regulator, redox-sensing transcriptional regulator
OOZ19_21585	K10914	crp; CRP/FNR family transcriptional regulator, cyclic AMP receptor protein
OOZ19_21600	K10773	NTH; endonuclease III [EC:4.2.99.18]
OOZ19_21625	K03313	nhaA; Na+:H+ antiporter, NhaA family
OOZ19_21630	K01895	ACSS1_2, acs; acetyl-CoA synthetase [EC:6.2.1.1]
OOZ19_21640	K25589	inuH; inosine/uridine nucleosidase [EC:3.2.2.2 3.2.2.3]
OOZ19_21665	K07106	murQ; N-acetylmuramic acid 6-phosphate etherase [EC:4.2.1.126]
OOZ19_21700	K01207	nagZ; beta-N-acetylhexosaminidase [EC:3.2.1.52]
OOZ19_21715	K02283	cpaF, tadA; pilus assembly protein CpaF [EC:7.4.2.8]
OOZ19_21720	K12510	tadB; tight adherence protein B
OOZ19_21750	K06877	K06877; DEAD/DEAH box helicase domain-containing protein
OOZ19_21755	K15987	hppA; K(+)-stimulated pyrophosphate-energized sodium pump [EC:7.1.3.2]
OOZ19_21770	K03168	topA; DNA topoisomerase I [EC:5.6.2.1]
OOZ19_21775	K02341	holB; DNA polymerase III subunit delta' [EC:2.7.7.7]
OOZ19_21800	K03303	lctP; lactate permease
OOZ19_21805	K01815	kduI; 4-deoxy-L-threo-5-hexosulose-uronate ketol-isomerase [EC:5.3.1.17]
OOZ19_21810	K00065	kduD; 2-dehydro-3-deoxy-D-gluconate 5-dehydrogenase [EC:1.1.1.127]
OOZ19_21820	K01507	ppa; inorganic pyrophosphatase [EC:3.6.1.1]
OOZ19_21835	K04075	tilS, mesJ; tRNA(Ile)-lysidine synthase [EC:6.3.4.19]
OOZ19_21840	K00760	hprT, hpt, HPRT1; hypoxanthine phosphoribosyltransferase [EC:2.4.2.8]
OOZ19_21845	K03798	ftsH, hflB; cell division protease FtsH [EC:3.4.24.-]
OOZ19_21850	K01495	GCH1, folE; GTP cyclohydrolase IA [EC:3.5.4.16]
OOZ19_21855	K00796	folP; dihydropteroate synthase [EC:2.5.1.15]
OOZ19_21860	K01633	folB; 7,8-dihydroneopterin aldolase/epimerase/oxygenase [EC:4.1.2.25 5.1.99.8 1.13.11.81]
OOZ19_21865	K00950	folK; 2-amino-4-hydroxy-6-hydroxymethyldihydropteridine diphosphokinase [EC:2.7.6.3]
OOZ19_21885	K24131	prsW; protease PrsW [EC:3.4.-.-]
OOZ19_21900	K03496	parA, soj; chromosome partitioning protein
OOZ19_21905	K05522	nei; endonuclease VIII [EC:3.2.2.- 4.2.99.18]
OOZ19_21930	K03743	pncC; nicotinamide-nucleotide amidase [EC:3.5.1.42]
OOZ19_21935	K00995	pgsA, PGS1; CDP-diacylglycerol---glycerol-3-phosphate 3-phosphatidyltransferase [EC:2.7.8.5]
OOZ19_21940	K14441	rimO; ribosomal protein S12 methylthiotransferase [EC:2.8.4.4]
OOZ19_21950	K00619	argA; amino-acid N-acetyltransferase [EC:2.3.1.1]
OOZ19_21960	K06926	K06926; uncharacterized protein
OOZ19_21975	K00101	lldD; L-lactate dehydrogenase (cytochrome) [EC:1.1.2.3]
OOZ19_21985	K03466	ftsK, spoIIIE; DNA segregation ATPase FtsK/SpoIIIE, S-DNA-T family
OOZ19_22020	K12574	rnj; ribonuclease J [EC:3.1.-.-]
OOZ19_22025	K01714	dapA; 4-hydroxy-tetrahydrodipicolinate synthase [EC:4.3.3.7]
OOZ19_22035	K12132	prkC, stkP; eukaryotic-like serine/threonine-protein kinase [EC:2.7.11.1]
OOZ19_22040	K12132	prkC, stkP; eukaryotic-like serine/threonine-protein kinase [EC:2.7.11.1]
OOZ19_22045	K03465	thyX, thy1; thymidylate synthase (FAD) [EC:2.1.1.148]
OOZ19_22060	K09927	K09927; uncharacterized protein
OOZ19_22085	K07112	K07112; uncharacterized protein
OOZ19_22105	K00215	dapB; 4-hydroxy-tetrahydrodipicolinate reductase [EC:1.17.1.8]
OOZ19_22115	K00962	pnp, PNPT1; polyribonucleotide nucleotidyltransferase [EC:2.7.7.8]
OOZ19_22120	K02956	RP-S15, MRPS15, rpsO; small subunit ribosomal protein S15
OOZ19_22125	K01975	thpR; RNA 2',3'-cyclic 3'-phosphodiesterase [EC:3.1.4.58]
OOZ19_22135	K11753	ribF; riboflavin kinase / FMN adenylyltransferase [EC:2.7.1.26 2.7.7.2]
OOZ19_22140	K03177	truB, PUS4, TRUB1; tRNA pseudouridine55 synthase [EC:5.4.99.25]
OOZ19_22145	K03327	TC.MATE, SLC47A, norM, mdtK, dinF; multidrug resistance protein, MATE family
OOZ19_22155	K06881	nrnA; bifunctional oligoribonuclease and PAP phosphatase NrnA [EC:3.1.3.7 3.1.13.3]
OOZ19_22160	K02834	rbfA; ribosome-binding factor A
OOZ19_22165	K09764	K09764; uncharacterized protein
OOZ19_22170	K02519	infB, MTIF2; translation initiation factor IF-2
OOZ19_22175	K07742	ylxR; uncharacterized protein
OOZ19_22180	K02600	nusA; transcription termination/antitermination protein NusA
OOZ19_22185	K09748	rimP; ribosome maturation factor RimP
OOZ19_22215	K01091	gph; phosphoglycolate phosphatase [EC:3.1.3.18]
OOZ19_22225	K01881	PARS, proS; prolyl-tRNA synthetase [EC:6.1.1.15]
OOZ19_22230	K09861	K09861; uncharacterized protein
OOZ19_22245	K23825	K23825; F420H(2)-dependent biliverdin reductase [EC:1.3.98.-]
OOZ19_22265	K00595	cobL-cbiET; precorrin-6B C5,15-methyltransferase / cobalt-precorrin-6B C5,C15-methyltransferase [EC:2.1.1.132 2.1.1.289 2.1.1.196]
OOZ19_22270	K05936	cobM, cbiF; precorrin-4/cobalt-precorrin-4 C11-methyltransferase [EC:2.1.1.133 2.1.1.271]
OOZ19_22290	K10680	nemA; N-ethylmaleimide reductase [EC:1.-.-.-]
OOZ19_22315	K00059	fabG, OAR1; 3-oxoacyl-[acyl-carrier protein] reductase [EC:1.1.1.100]
OOZ19_22320	K00077	panE, apbA; 2-dehydropantoate 2-reductase [EC:1.1.1.169]
OOZ19_22350	K06978	K06978; uncharacterized protein
OOZ19_22365	K06117	E3.1.3.21; glycerol-1-phosphatase [EC:3.1.3.21]
OOZ19_22375	K06442	tlyA; 23S rRNA (cytidine1920-2'-O)/16S rRNA (cytidine1409-2'-O)-methyltransferase [EC:2.1.1.226 2.1.1.227]
OOZ19_22380	K00858	ppnK, NADK; NAD+ kinase [EC:2.7.1.23]
OOZ19_22385	K03631	recN; DNA repair protein RecN (Recombination protein N)
OOZ19_22405	K01937	pyrG, CTPS; CTP synthase [EC:6.3.4.2]
OOZ19_22410	K01554	K01554; 8-oxo-dGDP phosphatase [EC:3.6.1.58]
OOZ19_22420	K04763	xerD; integrase/recombinase XerD
OOZ19_22425	K03496	parA, soj; chromosome partitioning protein
OOZ19_22435	K05896	scpA; segregation and condensation protein A
OOZ19_22440	K06024	scpB; segregation and condensation protein B
OOZ19_22445	K06178	rluB; 23S rRNA pseudouridine2605 synthase [EC:5.4.99.22]
OOZ19_22450	K03455	TC.KEF; monovalent cation:H+ antiporter-2, CPA2 family
OOZ19_22455	K07228	K07228; TrkA domain protein
OOZ19_22460	K00945	cmk; CMP/dCMP kinase [EC:2.7.4.25]
OOZ19_22465	K00655	plsC; 1-acyl-sn-glycerol-3-phosphate acyltransferase [EC:2.3.1.51]
OOZ19_22470	K03977	engA, der; GTPase
OOZ19_22485	K01278	DPP4, CD26; dipeptidyl-peptidase 4 [EC:3.4.14.5]
OOZ19_22525	K00058	serA, PHGDH; D-3-phosphoglycerate dehydrogenase / 2-oxoglutarate reductase [EC:1.1.1.95 1.1.1.399]
OOZ19_22530	K00862	eryA; erythritol kinase (D-erythritol 1-phosphate-forming) [EC:2.7.1.215]
OOZ19_22535	K20902	derK; D-erythrulose 4-kinase [EC:2.7.1.210]
OOZ19_22540	K01808	rpiB; ribose 5-phosphate isomerase B [EC:5.3.1.6]
OOZ19_22545	K01628	fucA; L-fuculose-phosphate aldolase [EC:4.1.2.17]
OOZ19_22550	K00020	HIBADH, mmsB; 3-hydroxyisobutyrate dehydrogenase [EC:1.1.1.31]
OOZ19_22570	K18700	flK; fluoroacetyl-CoA thioesterase [EC:3.1.2.29]
OOZ19_22580	K00616	E2.2.1.2, talA, talB; transaldolase [EC:2.2.1.2]
OOZ19_22590	K00059	fabG, OAR1; 3-oxoacyl-[acyl-carrier protein] reductase [EC:1.1.1.100]
OOZ19_22600	K18896	gsmt; glycine/sarcosine N-methyltransferase [EC:2.1.1.156]
OOZ19_22610	K00860	cysC; adenylylsulfate kinase [EC:2.7.1.25]
OOZ19_22615	K00957	cysD; sulfate adenylyltransferase subunit 2 [EC:2.7.7.4]
OOZ19_22620	K00956	cysN; sulfate adenylyltransferase subunit 1 [EC:2.7.7.4]
OOZ19_22645	K13633	ftrA; AraC family transcriptional regulator, transcriptional activator FtrA
OOZ19_22660	K13787	idsA; geranylgeranyl diphosphate synthase, type I [EC:2.5.1.1 2.5.1.10 2.5.1.29]
OOZ19_22675	K03317	TC.CNT; concentrative nucleoside transporter, CNT family
OOZ19_22695	K02529	lacI, galR; LacI family transcriptional regulator
OOZ19_22700	K06610	iolF; MFS transporter, SP family, inositol transporter
OOZ19_22715	K00010	iolG; myo-inositol 2-dehydrogenase / D-chiro-inositol 1-dehydrogenase [EC:1.1.1.18 1.1.1.369]
OOZ19_22720	K06609	iolT; MFS transporter, SP family, major inositol transporter
OOZ19_22725	K03335	iolE; inosose dehydratase [EC:4.2.1.44]
OOZ19_22735	K03338	iolC; 5-dehydro-2-deoxygluconokinase [EC:2.7.1.92]
OOZ19_22745	K03337	iolB; 5-deoxy-glucuronate isomerase [EC:5.3.1.30]
OOZ19_22750	K03336	iolD; 3D-(3,5/4)-trihydroxycyclohexane-1,2-dione acylhydrolase (decyclizing) [EC:3.7.1.22]
OOZ19_22775	K00507	SCD, desC; stearoyl-CoA desaturase (Delta-9 desaturase) [EC:1.14.19.1]
OOZ19_22780	K00299	ssuE, msuE; FMN reductase [EC:1.5.1.38]
OOZ19_22795	K00547	mmuM, BHMT2; homocysteine S-methyltransferase [EC:2.1.1.10]
OOZ19_22815	K01771	plc; 1-phosphatidylinositol phosphodiesterase [EC:4.6.1.13]
OOZ19_22825	K00104	glcD; glycolate dehydrogenase FAD-linked subunit [EC:1.1.99.14]
OOZ19_22830	K00663	aacA; aminoglycoside 6'-N-acetyltransferase [EC:2.3.1.82]
OOZ19_22835	K11381	bkdA; 2-oxoisovalerate dehydrogenase E1 component [EC:1.2.4.4]
OOZ19_22845	K00261	GLUD1_2, gdhA; glutamate dehydrogenase (NAD(P)+) [EC:1.4.1.3]
OOZ19_22855	K22187	xylA; alpha-ketoglutaric semialdehyde dehydrogenase [EC:1.2.1.-]
OOZ19_22865	K17836	penP; beta-lactamase class A [EC:3.5.2.6]
OOZ19_22880	K00261	GLUD1_2, gdhA; glutamate dehydrogenase (NAD(P)+) [EC:1.4.1.3]
OOZ19_22885	K03704	cspA; cold shock protein
OOZ19_22915	K03294	TC.APA; basic amino acid/polyamine antiporter, APA family
OOZ19_22920	K03781	katE, CAT, catB, srpA; catalase [EC:1.11.1.6]
OOZ19_22930	K05799	pdhR; GntR family transcriptional regulator, transcriptional repressor for pyruvate dehydrogenase complex
OOZ19_22940	K18661	matB; malonyl-CoA/methylmalonyl-CoA synthetase [EC:6.2.1.76 6.2.1.-]
OOZ19_22945	K04104	accD3; acyl-CoA carboxylase subunit beta [EC:6.4.1.-]
OOZ19_22950	K00216	entA; 2,3-dihydro-2,3-dihydroxybenzoate dehydrogenase [EC:1.3.1.28]
OOZ19_22955	K02361	entC; isochorismate synthase [EC:5.4.4.2]
OOZ19_22960	K02363	entE, dhbE, vibE, mxcE; 2,3-dihydroxybenzoate---[aryl-carrier protein] ligase [EC:6.3.2.14 6.2.1.71]
OOZ19_22965	K01252	entB, dhbB, vibB, mxcF; bifunctional isochorismate lyase / aryl carrier protein [EC:3.3.2.1 6.3.2.14]
OOZ19_22980	K00138	aldB; aldehyde dehydrogenase [EC:1.2.1.-]
OOZ19_22985	K09959	K09959; uncharacterized protein
OOZ19_22990	K12373	HEXA_B; hexosaminidase [EC:3.2.1.52]
OOZ19_23005	K08744	CRLS; cardiolipin synthase (CMP-forming) [EC:2.7.8.41]
OOZ19_23010	K02437	gcvH, GCSH; glycine cleavage system H protein
OOZ19_23020	K08999	K08999; uncharacterized protein
OOZ19_23030	K00281	GLDC, gcvP; glycine dehydrogenase [EC:1.4.4.2]
OOZ19_23035	K13628	iscA; iron-sulfur cluster assembly protein
OOZ19_23045	K07107	ybgC; acyl-CoA thioester hydrolase [EC:3.1.2.-]
OOZ19_23075	K03699	tlyC; magnesium and cobalt exporter, CNNM family
OOZ19_23080	K03699	tlyC; magnesium and cobalt exporter, CNNM family
OOZ19_23085	K03305	TC.POT; proton-dependent oligopeptide transporter, POT family
OOZ19_23095	K21962	acnR; TetR/AcrR family transcriptional regulator, transcriptional repressor of aconitase
OOZ19_23100	K01919	gshA; glutamate--cysteine ligase [EC:6.3.2.2]
OOZ19_23105	K18912	egtB; gamma-glutamyl hercynylcysteine S-oxide synthase [EC:1.14.99.50]
OOZ19_23110	K07008	egtC; gamma-glutamyl hercynylcysteine S-oxide hydrolase [EC:3.5.1.118]
OOZ19_23115	K18911	egtD; L-histidine Nalpha-methyltransferase [EC:2.1.1.44]
OOZ19_23140	K01681	ACO, acnA; aconitate hydratase [EC:4.2.1.3]
OOZ19_23145	K02440	GLPF; glycerol uptake facilitator protein
OOZ19_23160	K12955	ctpI; cation-transporting P-type ATPase I [EC:7.2.2.-]
OOZ19_23170	K12132	prkC, stkP; eukaryotic-like serine/threonine-protein kinase [EC:2.7.11.1]
OOZ19_23190	K01638	aceB, glcB; malate synthase [EC:2.3.3.9]
OOZ19_23195	K13641	iclR; IclR family transcriptional regulator, acetate operon repressor
OOZ19_23205	K06925	tsaE; tRNA threonylcarbamoyladenosine biosynthesis protein TsaE
OOZ19_23215	K01775	alr; alanine racemase [EC:5.1.1.1]
OOZ19_23220	K23997	nnr; ADP-dependent NAD(P)H-hydrate dehydratase / NAD(P)H-hydrate epimerase [EC:4.2.1.136 5.1.99.6]
OOZ19_23225	K00820	glmS, GFPT; glutamine---fructose-6-phosphate transaminase (isomerizing) [EC:2.6.1.16]
OOZ19_23265	K03431	glmM; phosphoglucosamine mutase [EC:5.4.2.10]
OOZ19_23270	K02996	RP-S9, MRPS9, rpsI; small subunit ribosomal protein S9
OOZ19_23275	K02871	RP-L13, MRPL13, rplM; large subunit ribosomal protein L13
OOZ19_23290	K04043	dnaK, HSPA9; molecular chaperone DnaK
OOZ19_23305	K03466	ftsK, spoIIIE; DNA segregation ATPase FtsK/SpoIIIE, S-DNA-T family
OOZ19_23315	K14743	mycP; membrane-anchored mycosin MYCP [EC:3.4.21.-]
OOZ19_23345	K01669	phr, PHR1; deoxyribodipyrimidine photo-lyase [EC:4.1.99.3]
OOZ19_23350	K01647	CS, gltA; citrate synthase [EC:2.3.3.1]
OOZ19_23355	K00847	E2.7.1.4, scrK; fructokinase [EC:2.7.1.4]
OOZ19_23375	K01785	galM, GALM; aldose 1-epimerase [EC:5.1.3.3]
OOZ19_23380	K03294	TC.APA; basic amino acid/polyamine antiporter, APA family
OOZ19_23390	K00275	pdxH, PNPO; pyridoxamine 5'-phosphate oxidase [EC:1.4.3.5]
OOZ19_23400	K03189	ureG; urease accessory protein
OOZ19_23405	K03188	ureF; urease accessory protein
OOZ19_23410	K01428	ureC; urease subunit alpha [EC:3.5.1.5]
OOZ19_23415	K01429	ureB; urease subunit beta [EC:3.5.1.5]
OOZ19_23420	K01430	ureA; urease subunit gamma [EC:3.5.1.5]
OOZ19_23425	K01647	CS, gltA; citrate synthase [EC:2.3.3.1]
OOZ19_23435	K00831	serC, PSAT1; phosphoserine aminotransferase [EC:2.6.1.52]
OOZ19_23445	K09958	K09958; uncharacterized protein
OOZ19_23460	K07552	bcr, tcaB; MFS transporter, DHA1 family, multidrug resistance protein
OOZ19_23475	K04564	SOD2; superoxide dismutase, Fe-Mn family [EC:1.15.1.1]
OOZ19_23490	K06901	pbuG, azgA, ghxP, ghxQ, adeQ; adenine/guanine/hypoxanthine permease
OOZ19_23555	K22757	QCT, qpcT; glutaminyl-peptide cyclotransferase [EC:2.3.2.5]
OOZ19_23585	K03593	mrp, NUBPL; ATP-binding protein involved in chromosome partitioning
OOZ19_23610	K03117	tatB; sec-independent protein translocase protein TatB
OOZ19_23615	K08224	ynfM; MFS transporter, YNFM family, putative membrane transport protein
OOZ19_23625	K01255	CARP, pepA; leucyl aminopeptidase [EC:3.4.11.1]
OOZ19_23635	K15866	paaG; 2-(1,2-epoxy-1,2-dihydrophenyl)acetyl-CoA isomerase [EC:5.3.3.18]
OOZ19_23650	K10947	padR; PadR family transcriptional regulator, regulatory protein PadR
OOZ19_23660	K00796	folP; dihydropteroate synthase [EC:2.5.1.15]
OOZ19_23680	K01439	dapE; succinyl-diaminopimelate desuccinylase [EC:3.5.1.18]
OOZ19_23685	K00674	dapD; 2,3,4,5-tetrahydropyridine-2,6-dicarboxylate N-succinyltransferase [EC:2.3.1.117]
OOZ19_23715	K15525	mshB; N-acetyl-1-D-myo-inositol-2-amino-2-deoxy-alpha-D-glucopyranoside deacetylase [EC:3.5.1.103]
OOZ19_23730	K06207	typA, bipA; GTP-binding protein
OOZ19_23745	K01867	WARS, trpS; tryptophanyl-tRNA synthetase [EC:6.1.1.2]
OOZ19_23750	K03574	mutT, NUDT15, MTH2; 8-oxo-dGTP diphosphatase [EC:3.6.1.55]
OOZ19_23770	K01990	ABC-2.A; ABC-2 type transport system ATP-binding protein
OOZ19_23775	K01992	ABC-2.P; ABC-2 type transport system permease protein
OOZ19_23785	K02062	thiQ; thiamine transport system ATP-binding protein [EC:7.6.2.15]
OOZ19_23790	K02063	thiP; thiamine transport system permease protein
OOZ19_23795	K02064	thiB, tbpA; thiamine transport system substrate-binding protein
OOZ19_23800	K01724	PCBD, phhB; 4a-hydroxytetrahydrobiopterin dehydratase [EC:4.2.1.96]
OOZ19_23805	K00273	DAO, aao; D-amino-acid oxidase [EC:1.4.3.3]
OOZ19_23820	K06942	ychF; ribosome-binding ATPase
OOZ19_23830	K03546	sbcC, rad50; DNA repair protein SbcC/Rad50
OOZ19_23835	K03547	sbcD, mre11; DNA repair protein SbcD/Mre11
OOZ19_23840	K09760	rmuC; DNA recombination protein RmuC
OOZ19_23850	K00854	xylB, XYLB; xylulokinase [EC:2.7.1.17]
OOZ19_23855	K01818	fucI; L-fucose/D-arabinose isomerase [EC:5.3.1.25 5.3.1.3]
OOZ19_23860	K02529	lacI, galR; LacI family transcriptional regulator
OOZ19_23915	K10439	rbsB; ribose transport system substrate-binding protein
OOZ19_23920	K10440	rbsC; ribose transport system permease protein
OOZ19_23925	K10441	rbsA; ribose transport system ATP-binding protein [EC:7.5.2.7]
OOZ19_23935	K03527	ispH, lytB; 4-hydroxy-3-methylbut-2-en-1-yl diphosphate reductase [EC:1.17.7.4]
OOZ19_23945	K03601	xseA; exodeoxyribonuclease VII large subunit [EC:3.1.11.6]
OOZ19_23955	K03602	xseB; exodeoxyribonuclease VII small subunit [EC:3.1.11.6]
OOZ19_23960	K02446	glpX; fructose-1,6-bisphosphatase II [EC:3.1.3.11]
OOZ19_23970	K21567	fnr; ferredoxin/flavodoxin---NADP+ reductase [EC:1.18.1.2 1.19.1.1]
OOZ19_23975	K01679	E4.2.1.2B, fumC, FH; fumarate hydratase, class II [EC:4.2.1.2]
OOZ19_23990	K26110	guaB1; GMP reductase [EC:1.7.1.7]
OOZ19_24000	K02501	hisH; imidazole glycerol-phosphate synthase subunit HisH [EC:4.3.2.10]
OOZ19_24005	K00615	E2.2.1.1, tktA, tktB; transketolase [EC:2.2.1.1]
OOZ19_24010	K00615	E2.2.1.1, tktA, tktB; transketolase [EC:2.2.1.1]
OOZ19_24020	K00526	E1.17.4.1B, nrdB, nrdF; ribonucleoside-diphosphate reductase beta chain [EC:1.17.4.1]
OOZ19_24040	K01966	PCCB, pccB; propionyl-CoA carboxylase beta chain [EC:6.4.1.3 2.1.3.15]
OOZ19_24045	K12443	ppsD; phthiocerol/phenolphthiocerol synthesis type-I polyketide synthase D [EC:2.3.1.292]
OOZ19_24060	K13639	soxR; MerR family transcriptional regulator, redox-sensitive transcriptional activator SoxR
OOZ19_24070	K02476	K02476; two-component system, CitB family, sensor kinase [EC:2.7.13.3]
OOZ19_24075	K11103	dctA; aerobic C4-dicarboxylate transport protein
OOZ19_24080	K03932	lpqC; polyhydroxybutyrate depolymerase
OOZ19_24090	K01693	hisB; imidazoleglycerol-phosphate dehydratase [EC:4.2.1.19]
OOZ19_24095	K00817	hisC; histidinol-phosphate aminotransferase [EC:2.6.1.9]
OOZ19_24100	K00013	hisD; histidinol dehydrogenase [EC:1.1.1.23]
OOZ19_24105	K05996	cpt; carboxypeptidase T [EC:3.4.17.18]
OOZ19_24115	K00661	maa; maltose O-acetyltransferase [EC:2.3.1.79]
OOZ19_24145	K11206	NIT1, ybeM; deaminated glutathione amidase [EC:3.5.1.128]
OOZ19_24150	K00767	nadC, QPRT; nicotinate-nucleotide pyrophosphorylase (carboxylating) [EC:2.4.2.19]
OOZ19_24155	K00278	nadB; L-aspartate oxidase [EC:1.4.3.16]
OOZ19_24160	K03517	nadA; quinolinate synthase [EC:2.5.1.72]
OOZ19_24170	K07157	K07157; uncharacterized protein
OOZ19_24185	K13686	aftA; galactan 5-O-arabinofuranosyltransferase [EC:2.4.2.46]
OOZ19_24195	K02337	dnaE; DNA polymerase III subunit alpha [EC:2.7.7.7]
OOZ19_24205	K03975	dedA; membrane-associated protein
OOZ19_24215	K06180	rluD; 23S rRNA pseudouridine1911/1915/1917 synthase [EC:5.4.99.23]
OOZ19_24220	K03101	lspA; signal peptidase II [EC:3.4.23.36]
OOZ19_24230	K01870	IARS, ileS; isoleucyl-tRNA synthetase [EC:6.1.1.5]
OOZ19_24245	K02221	yggT; YggT family protein
OOZ19_24250	K09772	sepF; cell division inhibitor SepF
OOZ19_24255	K06997	yggS, PROSC; PLP dependent protein
OOZ19_24260	K05810	LACC1, yfiH; purine-nucleoside/S-methyl-5'-thioadenosine phosphorylase / adenosine deaminase [EC:2.4.2.1 2.4.2.28 3.5.4.4]
OOZ19_24265	K03531	ftsZ; cell division protein FtsZ
OOZ19_24280	K02026	ABC.MS.P1; multiple sugar transport system permease protein
OOZ19_24285	K02025	ABC.MS.P; multiple sugar transport system permease protein
OOZ19_24290	K02027	ABC.MS.S; multiple sugar transport system substrate-binding protein
OOZ19_24315	K03589	ftsQ; cell division protein FtsQ
OOZ19_24320	K01924	murC; UDP-N-acetylmuramate--alanine ligase [EC:6.3.2.8]
OOZ19_24325	K02563	murG; UDP-N-acetylglucosamine--N-acetylmuramyl-(pentapeptide) pyrophosphoryl-undecaprenol N-acetylglucosamine transferase [EC:2.4.1.227]
OOZ19_24330	K03588	ftsW, spoVE; cell division protein FtsW
OOZ19_24340	K01000	mraY; phospho-N-acetylmuramoyl-pentapeptide-transferase [EC:2.7.8.13]
OOZ19_24345	K01644	citE; citrate lyase subunit beta / citryl-CoA lyase [EC:4.1.3.34]
OOZ19_24355	K07052	K07052; CAAX protease family protein
OOZ19_24365	K19158	yoeB; toxin YoeB [EC:3.1.-.-]
OOZ19_24370	K19159	yefM; antitoxin YefM
OOZ19_24375	K10236	thuE, lpqY; trehalose/maltose transport system substrate-binding protein
OOZ19_24380	K10237	thuF, sugA; trehalose/maltose transport system permease protein
OOZ19_24385	K10238	thuG, sugB; trehalose/maltose transport system permease protein
OOZ19_24400	K03284	corA; magnesium transporter
OOZ19_24405	K03574	mutT, NUDT15, MTH2; 8-oxo-dGTP diphosphatase [EC:3.6.1.55]
OOZ19_24420	K07053	E3.1.3.97; 3',5'-nucleoside bisphosphate phosphatase [EC:3.1.3.97]
OOZ19_24425	K07465	K07465; putative RecB family exonuclease
OOZ19_24490	K21147	moeZR, moeBR; sulfur-carrier protein adenylyltransferase/sulfurtransferase [EC:2.7.7.80 2.7.7.- 2.8.1.11 2.8.1.-]
OOZ19_24500	K01719	hemD, UROS; uroporphyrinogen-III synthase [EC:4.2.1.75]
OOZ19_24505	K07443	ybaZ; methylated-DNA-protein-cysteine methyltransferase related protein
OOZ19_24540	K03657	uvrD, pcrA; ATP-dependent DNA helicase UvrD/PcrA [EC:5.6.2.4]
OOZ19_24560	K10716	kch, trkA, mthK, pch; voltage-gated potassium channel
OOZ19_24570	K07054	K07054; uncharacterized protein
OOZ19_24600	K07263	pqqL; zinc protease [EC:3.4.24.-]
OOZ19_24605	K07263	pqqL; zinc protease [EC:3.4.24.-]
OOZ19_24610	K03426	E3.6.1.22, NUDT12, nudC; NAD+ diphosphatase [EC:3.6.1.22]
OOZ19_24615	K03657	uvrD, pcrA; ATP-dependent DNA helicase UvrD/PcrA [EC:5.6.2.4]
OOZ19_24620	K18958	whiB7; WhiB family transcriptional regulator, redox-sensing transcriptional regulator
OOZ19_24655	K07177	K07177; Lon-like protease
OOZ19_24665	K09118	K09118; uncharacterized protein
OOZ19_24680	K02836	prfB; peptide chain release factor 2
OOZ19_24685	K09812	ftsE; cell division transport system ATP-binding protein
OOZ19_24690	K09811	ftsX; cell division transport system permease protein
OOZ19_24695	K03664	smpB; SsrA-binding protein
OOZ19_24700	K07045	K07045; uncharacterized protein
OOZ19_24710	K01687	ilvD; dihydroxy-acid dehydratase [EC:4.2.1.9]
OOZ19_24715	K06377	spo0M; sporulation-control protein
OOZ19_24720	K13787	idsA; geranylgeranyl diphosphate synthase, type I [EC:2.5.1.1 2.5.1.10 2.5.1.29]
OOZ19_24730	K10187	cyc2; germacradienol/geosmin synthase [EC:4.2.3.22 4.2.3.75 4.1.99.16]
OOZ19_24770	K17686	copA, ctpA, ATP7; P-type Cu+ transporter [EC:7.2.2.8]
OOZ19_24780	K21600	csoR, ricR; CsoR family transcriptional regulator, copper-sensing transcriptional repressor
OOZ19_24790	K01574	adc; acetoacetate decarboxylase [EC:4.1.1.4]
OOZ19_24810	K01812	uxaC; glucuronate isomerase [EC:5.3.1.12]
OOZ19_24815	K00040	uxuB; fructuronate reductase [EC:1.1.1.57]
OOZ19_24820	K03307	TC.SSS; solute:Na+ symporter, SSS family
OOZ19_24835	K01990	ABC-2.A; ABC-2 type transport system ATP-binding protein
OOZ19_24895	K11177	yagR; xanthine dehydrogenase YagR molybdenum-binding subunit [EC:1.17.1.4]
OOZ19_24900	K11178	yagS; xanthine dehydrogenase YagS FAD-binding subunit [EC:1.17.1.4]
OOZ19_24905	K13483	yagT; xanthine dehydrogenase YagT iron-sulfur-binding subunit
OOZ19_24910	K03762	proP; MFS transporter, MHS family, proline/betaine transporter
OOZ19_24925	K00986	ltrA; RNA-directed DNA polymerase [EC:2.7.7.49]
OOZ19_24970	K03466	ftsK, spoIIIE; DNA segregation ATPase FtsK/SpoIIIE, S-DNA-T family
OOZ19_25015	K13288	orn, REX2, REXO2; oligoribonuclease [EC:3.1.-.-]
OOZ19_25050	K00941	thiD; hydroxymethylpyrimidine/phosphomethylpyrimidine kinase [EC:2.7.1.49 2.7.4.7]
OOZ19_25055	K03707	tenA; thiaminase (transcriptional activator TenA) [EC:3.5.99.2]
OOZ19_25080	K02030	ABC.PA.S; polar amino acid transport system substrate-binding protein
OOZ19_25085	K02029	ABC.PA.P; polar amino acid transport system permease protein
[truncated: 453 more rows]

## Sheet: Table S2
Table S2. Results of the carbohydrate active enzymes predicted using dbCAN. Only the glycoside hydrolases (GHs) and polysaccharide lyases (PLs) are presented.
Locus tag	Closest homolog in the UNIPROT database	EC	DbCAN	SignalP
OOZ19_08485	Alpha-L-rhamnosidase	-	CBM67+GH78	N
OOZ19_18080	Alpha-L-rhamnosidase	3.2.1.40	CBM67+GH78	N
OOZ19_05235	NA	-	GH114	Y (1-27)
OOZ19_06050	Alkali-sensitive linkage protein 1	3.2.1.39	GH128	Y (1-26)
OOZ19_27430	Probable alpha-glucosidase	3.2.1.20	GH13	N
OOZ19_20745	Trehalose synthase/amylase TreS	-	GH13	Y (1-28)
OOZ19_12310	Alpha-amylase	3.2.1.1	GH13	N
OOZ19_26570	Beta-L-arabinobiosidase	-	GH142	Y (1-24)
OOZ19_25900	Trehalase	-	GH15	N
OOZ19_00490	Trehalase	3.2.1.3	GH15	N
OOZ19_06055	Thaumatin-like protein 1	-	GH152	Y (1-24)
OOZ19_19520	Beta-glucanase	3.2.1.39	GH16	N
OOZ19_28405	Glucan endo-1,3-beta-glucosidase A1	-	GH16	Y (1-33)
OOZ19_21695	Uncharacterized protein YbbC	-	GH171	Y (1-27)
OOZ19_19490	NA	-	GH172	N
OOZ19_23910	NA	-	GH172	N
OOZ19_07085	Putative sporulation-specific glycosylase YdhD	-	GH18	N
OOZ19_10715	Chitinase	-	GH18	Y (1-29)
OOZ19_10720	Chitinase	-	GH18	Y (1-27)
OOZ19_24525	Chitinase	3.2.1.14	GH18	Y (1-22)
OOZ19_26620	Chitinase 1	-	GH18	Y (1-43)
OOZ19_02600	Chitinase	-	GH18	Y (1-36)
OOZ19_29575	Beta-galactosidase	3.2.1.23	GH2	N
OOZ19_29085	Beta-galactosidase	3.2.1.146	GH2	N
OOZ19_11280	Beta-galactosidase	-	GH2	N
OOZ19_22990	Beta-N-acetylhexosaminidase	3.2.1.52	GH20	Y (1-41)
OOZ19_17715	Resuscitation-promoting factor RpfB	-	GH23	N
OOZ19_17845	NA	-	GH23	Y (1-37)
OOZ19_00320	Uncharacterized protein YqbO	-	GH23	N
OOZ19_17840	NA	-	GH23	N
OOZ19_17875	Zinc metalloprotease ZmpB	-	GH23	Y (1-31)
OOZ19_02270	Lysozime M1	-	GH25+CBM50	N
OOZ19_09650	Uncharacterized protein YegX	-	GH25	N
OOZ19_00470	N,O-diacetylmuramidase	3.2.1.17	GH25	N
OOZ19_20845	Lysozyme M1	3.2.1.17	GH25	Y (1-39)
OOZ19_05615	Lysozime M1	-	GH25	N
OOZ19_29105	Mannan endo-1,4-beta-mannosidase	-	GH26	Y (1-26)
OOZ19_25690	Alpha-galactosidase A	3.2.1.22	GH27	Y (1-35)
OOZ19_25460	Lysosomal beta glucosidase	3.2.1.-|3.2.1.21	GH3	N
OOZ19_09910	Thermostable Beta-Glucosidase B	3.2.1.21|3.2.1.-| 3.2.1.37|3.2.1.55|3.2.1.23|3.2.1.45	GH3	N
OOZ19_21700	Beta-hexosaminidase	3.2.1.52	GH3	Y (1-32)
OOZ19_18355	Endo-1,6-beta-D-glucanase	-	GH30	Y (1-41)
OOZ19_07765	NA	-	GH33	N
OOZ19_20780	Alpha-mannosidase 2C1	3.2.1.24	GH38	N
OOZ19_08555	NA	-	GH43	N
OOZ19_22490	Extracellular endo-alpha-(1->5)-L-arabinanase 2	-	GH43	Y (1-29)
OOZ19_29640	Extracellular endo-alpha-(1->5)-L-arabinanase 1	-	GH43	Y (1-17)
OOZ19_20955	Chitosanase	3.2.1.132	GH46	Y (1-40)
OOZ19_08695	Glucosylceramidase	3.2.1.21	GH5	Y (1-25)
OOZ19_09715	Exo-beta-1,3-glucanase	3.2.1.-|3.2.1.39| 3.2.1.58	GH55	Y (1-37)
OOZ19_03725	Glucan endo-1,3-beta-glucosidase	-	GH64	Y (1-24)
OOZ19_04035	Uncharacterized glycosyl hydrolase Rv2006	2.4.1.282|2.4.1.216	GH65	N
OOZ19_09385	Putative mannan endo-1,6-alpha-mannosidase	-	GH76	Y (1-28)
OOZ19_27885	O-GlcNAcase NagJ	3.2.1.52|3.2.1.169	GH84	Y (1-25)
OOZ19_20375	NA	3.2.1.59	GH87	Y (1-43)
OOZ19_16680	Uncharacterized glycosidase Rv0584	-	GH92	Y (1-39)
OOZ19_09665	NA	-	GH93	Y (1-26)
OOZ19_09670	NA	-	GH93	Y (1-31)
OOZ19_21980	NA	-	GH93	Y (1-30)
OOZ19_03275	Glucan 1,4-alpha-glucosidase SusB	3.2.1.20	GH97	Y (1-34)
OOZ19_04700	Rhamnogalacturonan endolyase YesW	4.2.2.23|4.2.2.24	PL11	Y (1-32)
OOZ19_16415	NA	-	PL14	Y (1-32)

## Sheet: Table S3
Table S3. Genes involved in carbohydrate metabolism, predicted with BLASTp against the UNIPROT database. a CDS containing signal peptide.
Locus tag	Name	ID %	Coverage %	Description	Pathway
OOZ19_19375 a	sp|Q52845|NODB_RHILO	0.341	0.3918	Chitooligosaccharide deacetylase	Chitin degradation
OOZ19_00245	sp|Q8XAC3|AGAA_ECO57	0.381	0.9583	N-acetylgalactosamine-6-phosphate deacetylase
OOZ19_07120	sp|P94361|YXKH_BACSU	0.276	0.834	Putative polysaccharide deacetylase YxkH
OOZ19_12025 a	sp|Q8DP63|PGDA_STRR6	0.33	0.2373	Peptidoglycan-N-acetylglucosamine deacetylase
OOZ19_16265	sp|A4F9Z0|MSHB2_SACEN	0.729	0.975	1D-myo-inositol 2-acetamido-2-deoxy-alpha-D-glucopyranoside deacetylase 2
OOZ19_23715	sp|A4F8G5|MSHB1_SACEN	0.802	1	1D-myo-inositol 2-acetamido-2-deoxy-alpha-D-glucopyranoside deacetylase 1
OOZ19_28545	sp|Q8CJM9|NPD2_STRCO	0.565	0.8333	NAD-dependent protein deacetylase 2
OOZ19_28865	sp|Q8RX28|HDA5_ARATH	0.337	0.8333	Histone deacetylase 5
OOZ19_02600 a	sp|P14529|CHIT_SACEN	0.428	0.8062	Chitinase
OOZ19_10715 a		0.423	0.9758
OOZ19_10720 a		0.331	0.9939
OOZ19_24525 a		0.73	0.994
OOZ19_26620 a	sp|P29026|CHI1_RHIOL	0.275	0.5912	Chitinase 1
OOZ19_20955 a	sp|P33665|CHIS_STRSN	0.642	0.9033	Chitosanase
OOZ19_25930	sp|Q9L0Q1|MSIK_STRCO	0.615	0.9973	Diacetylchitobiose uptake system ATP-binding protein MsiK
OOZ19_22990 a	sp|P32819|YAMY_BACAD	0.368	0.9318	Uncharacterized 39.9 kDa protein in amylase 3'region	Starch degradation
OOZ19_11140	sp|P32819|YAMY_BACAD	0.323	0.8886
OOZ19_14425	sp|P29750|AMY_THECU	0.54	0.9422	Alpha-amylase
OOZ19_12310	sp|P9WQ19|TRES_MYCTU	0.305	0.9655	Trehalose synthase/amylase TreS
OOZ19_20745 a	sp|Q9Z3R8|AGLA_RHIME	0.469	0.2222	Probable alpha-glucosidase
OOZ19_27430	sp|G8JZS4|SUSB_BACTN	0.36	0.9235	Glucan 1,4-alpha-glucosidase SusB
OOZ19_03275 a	sp|G2NFJ9|LAM55_STREK	0.57	0.8922	Exo-beta-1,3-glucanase	Cellulose degradation
OOZ19_09715 a	sp|Q7M4T0|NEG1_NEUCR	0.35	0.9302	Endo-1,6-beta-D-glucanase
OOZ19_18355 a	sp|P45798|GUB_RHOMR	0.289	0.9475	Beta-glucanase
OOZ19_19520	sp|P22222|E13B_CELCE	0.317	0.904	Glucan endo-1,3-beta-glucosidase
OOZ19_03725 a	sp|Q23892|GLUA_DICDI	0.343	0.9708	Lysosomal beta glucosidase
OOZ19_25460	sp|Q9Z3R8|AGLA_RHIME	0.469	0.2222	Probable alpha-glucosidase
OOZ19_27430	sp|P23903|E13B_NIACI	0.336	0.7418	Glucan endo-1,3-beta-glucosidase A1
OOZ19_28405 a	sp|G8JZS4|SUSB_BACTN	0.36	0.9235	Glucan 1,4-alpha-glucosidase SusB
OOZ19_03275 a	sp|E8MGH9|HYBA2_BIFL2	0.25	0.3441	Beta-L-arabinobiosidase	Pectin degradation
OOZ19_26570a	sp|B3PGJ1|AGAL_CELJU	0.389	0.9834	Alpha-galactosidase A
OOZ19_25690 a	sp|P94522|EABN1_BACSU	0.268	0.7826	Extracellular endo-alpha-(1->5)-L-arabinanase 1
OOZ19_29640 a	sp|P42293|EABN2_BACSU	0.223	0.3202	Extracellular endo-alpha-(1->5)-L-arabinanase 2
OOZ19_22490 a	sp|O31526|YESW_BACSU	0.547	0.9705	Rhamnogalacturonan endolyase YesW
OOZ19_04700 a	sp|P26257|BGAL_THETU	0.323	0.9041	Beta-galactosidase
OOZ19_11280	sp|P77989|BGAL_THEP3	0.26	0.7076	Beta-galactosidase
OOZ19_29085	sp|Q56307|BGAL_THEMA	0.393	0.4595	Beta-galactosidase
OOZ19_29575	sp|P25310|LYSM1_STRGL	0.346	0.7148	Lysozyme M1	Peptidoglycan degradation
OOZ19_02270		0.411	0.5725
OOZ19_05615		0.44	0.7163

## Sheet: Table S4
Table S4. Genes encoding signalP+ enzymes involved in the extracellular degradation of lipids, predicted with BlastKOALA.
Locus tag	Name	ID %	Description	Pathway
OOZ19_09905	sp|Q93J06|LIP2_STRCO	25.5	Lipase 2	Lipid degradation
OOZ19_14095	sp|Q93J06|LIP2_STRCO	40.4	Lipase 2
OOZ19_29350	sp|P37957|ESTA_BACSU	31.2	Lipase EstA

## Sheet: Table S5
Table S5. Genes encoding signalP+ enzymes involved in extracellular degradation of proteins, predicted using BLASTp against the MEROPS Peptidase Database.
Locus tag	Name	Family	ID %	Description
OOZ19_00505	MER0000325	S08.051	53.1	aqualysin 1
OOZ19_02145	MER0001243	M24.001	35.2	methionyl aminopeptidase 1
OOZ19_03455	MER0001060	M07.001	34.3	snapalysin
OOZ19_03610	MER0000439	S33.002	34.9	tripeptidyl-peptidase A
OOZ19_04690	MER0033274	S09.A47	38.9	hormone-sensitive lipase
OOZ19_05695	MER0001350	S37.001	51.4	PS-10 peptidase
OOZ19_11240	MER0002251	S51.002	49.1	alpha-aspartyl dipeptidase
OOZ19_11575	MER0000440	S33.006	29.1	tripeptidyl-peptidase B
OOZ19_12280	MER0000441	S33.007	33.5	tripeptidyl-peptidase C
OOZ19_12730	MER0000325	S08.051	49.2	aqualysin 1
OOZ19_12990	MER0000077	S01.102	73.2	trypsin
OOZ19_13940	MER0000439	S33.002	33	tripeptidyl-peptidase A
OOZ19_14220	MER0003380	M23.011	42.7	YebA peptidase
OOZ19_14700	MER0000332	S08.009	41.9	subtilisin Ak1
OOZ19_14865	MER0002057	S08.091	55.2	tripeptidyl-peptidase S
OOZ19_15585	MER0002057	S08.091	41.8	tripeptidyl-peptidase S
OOZ19_16540	MER0004231	S33.023	48.9	Hip1 peptidase
OOZ19_18390	MER0017834	I16.001	41.9	plasminostreptin
OOZ19_18530	MER0000439	S33.002	36.3	tripeptidyl-peptidase A
OOZ19_19115	MER0000048	S01.A82	32.8	CG18681 protein
OOZ19_19395	MER0001978	T03.001	37.2	gamma-glutamyltransferase 1
OOZ19_19815	MER0011144	S01.A85	34.7	CG17571 protein
OOZ19_19955	MER0002161	M28.003	49.4	aminopeptidase S
OOZ19_21495	MER0000441	S33.007	33.8	tripeptidyl-peptidase
OOZ19_21690	MER0004090	S12.A03	32.6	EcHS_A2566 protein
OOZ19_21995	MER0000439	S33.002	44	tripeptidyl-peptidase A
OOZ19_23315	MER0003688	S08.131	39.1	mycosin-1
OOZ19_23965	MER0001649	S01.114	34.5	trypsin theta
OOZ19_24105	MER0001212	M14.007	54.5	carboxypeptidase T
OOZ19_24850	MER0000441	S33.007	30.3	tripeptidyl-peptidase C
OOZ19_25450	MER0000257	S01.265	61.9	streptogrisin C
OOZ19_25455	MER0000443	S15.001	26.1	Xaa-Pro dipeptidyl-peptidase
OOZ19_25495	MER0001357	M15.001	37.9	zinc D-Ala-D-Ala carboxypeptidase
OOZ19_25855	MER0011249	S01.A17	29.3	CG8528
OOZ19_26465	MER0000077	S01.102	52.7	trypsin
OOZ19_26595	MER0000073	S01.103	32.9	trypsin
OOZ19_28165	MER0000471	S13.002	49.9	D-Ala-D-Ala carboxypeptidase
OOZ19_29035	MER0000077	S01.102	50	trypsin
OOZ19_29445	MER0087881	S01.470	65.2	cellulomonadin
OOZ19_29645	MER0000332	S08.009	40.2	subtilisin Ak1

## Sheet: Table S6
Table S6. Genes encoding signalP+ enzymes involved in extracellular degradation of proteins, predicted using BLASTp against the MEROPS Peptidase Database, and identified with the UniProt database.
Locus tag	Name	ID %	Coverage %	Description
OOZ19_00505	sp|P08594|AQL1_THEAQ	46.6	89	Aqualysin-1
OOZ19_02145	sp|P9WK21|MAP11_MYCTU	59.7	98.1	Methionine aminopeptidase 1
OOZ19_03455	sp|P43164|SNPA_STRCH	38.1	71.98	Extracellular small neutral protease
OOZ19_03610	sp|Q9FCD7|TAP_STRCO	35	90.8	Tripeptidyl aminopeptidase
OOZ19_04690	sp|Q9US38|YFZ3_SCHPO	27.6	77.22	AB hydrolase superfamily protein C1039.03
OOZ19_05695	sp|P83615|TPAP_STRMB	50	93.26	Prolyl tri/tetrapeptidyl aminopeptidase
OOZ19_11240	sp|Q93RZ5|PEPE_STRCO	58.6	99.17	Peptidase E OS=Streptomyces coelicolor
OOZ19_11575	sp|P9WHR3|HIP1_MYCTU	26.7	75.29	Serine protease Hip1
OOZ19_12280	sp|P65822|Y2247_MYCBO	30.9	89.77	Putative hydrolase Mb2247c
OOZ19_12730	sp|Q68GV9|ALP_LECPS	43.1	91.71	Alkaline serine protease ver112
OOZ19_12990	sp|P24664|TRYP_SACER	73.2	84.85	Trypsin
OOZ19_13940	sp|Q54410|TAP_STRLI	32.6	91.95	Tripeptidyl aminopeptidase
OOZ19_14220	sp|P0ADA4|NLPD_SHIFL	42.5	50.85	Murein hydrolase activator NlpD
OOZ19_14700	sp|I6YC58|MYCP4_MYCTU	38.5	69.72	Mycosin-4
OOZ19_14865	sp|P00781|SUBD_BACLI	32.8	62.9	Subtilisin DY
OOZ19_15585	sp|P29599|SUBB_LEDLE	34.8	67.35	Subtilisin BL
OOZ19_16540	sp|P9WHR3|HIP1_MYCTU	47.5	90.1	Serine protease Hip1
OOZ19_18390	sp|P83544|SSIT_STRMB	40	76.52	Transglutaminase-activating metalloprotease inhibitor
OOZ19_18530	sp|Q9FCD7|TAP_STRCO	36.3	88.75	Tripeptidyl aminopeptidase
OOZ19_19115	sp|P51588|TRYP_SARBU	35.4	94.34	Trypsin
OOZ19_19395	sp|P54422|GGT_BACSU	37.1	97.48	Glutathione hydrolase proenzyme
OOZ19_19815	sp|P42278|TRYT_DROME	34.2	82.89	Trypsin theta
OOZ19_19955	sp|P96264|LPQL_MYCTU	49.7	91.89	Probable lipoprotein aminopeptidase LpqL
OOZ19_21495	sp|P65822|Y2247_MYCBO	30.5	86.72	Putative hydrolase Mb2247c
OOZ19_21690	sp|P77619|YFEW_ECOLI	29.8	68.73	Putative D-alanyl-D-alanine carboxypeptidase
OOZ19_21995	sp|Q9FCD7|TAP_STRCO	43.5	85.07	Tripeptidyl aminopeptidase
OOZ19_23315	sp|A0QNL1|MYCP1_MYCS2	41.5	71.92	Mycosin-1
OOZ19_23965	sp|P35038|TRY4_ANOGA	35.3	85.43	Trypsin-4
OOZ19_24105	sp|P18143|CBPS_STRGR	52.3	84.73	Zinc carboxypeptidase
OOZ19_24850	sp|Q54410|TAP_STRLI	29.2	80.76	Tripeptidyl aminopeptidase
OOZ19_25450	sp|P52320|PRTC_STRGR	51.3	90.77	Streptogrisin-C
OOZ19_25455	sp|Q82MI6|PEPX_STRAW	56.5	96.69	Putative Xaa-Pro dipeptidyl-peptidase
OOZ19_25495	sp|P00733|CBPM_STRAL	44.5	78	Zinc D-Ala-D-Ala carboxypeptidase
OOZ19_25855	sp|Q00871|CTRB1_PENVA	30.8	86.07	Chymotrypsin BI
OOZ19_26465	sp|P24664|TRYP_SACER	52.7	81.75	Trypsin
OOZ19_26595	sp|P35049|TRYP_FUSOX	33.1	89.53	Trypsin
OOZ19_28165	sp|P39844|DACC_BACSU	46.4	92.9	D-alanyl-D-alanine carboxypeptidase DacC
OOZ19_29035	sp|P24664|TRYP_SACER	50	77.1	Trypsin
OOZ19_29445	sp|P52320|PRTC_STRGR	50.9	88.98	Streptogrisin-C
OOZ19_29645	sp|P04072|THET_THEVU	40.9	83.85	Thermitase

## Sheet: Table S7
Table S7. Genes involved in metabolism of cofactors and vitamins.
Locus tag	Gene	Product	Pathway
OOZ19_10945	pdxS	pyridoxal 5'-phosphate synthase pdxS subunit	Pyridoxal-P biosynthesis
OOZ19_10925	pdxT	pyridoxal 5'-phosphate synthase pdxT subunit
OOZ19_24155	nadB	L-aspartate oxidase	NAD biosynthesis
OOZ19_24160	nadA	quinolinate synthase
OOZ19_24150	nadC	nicotinate-nucleotide pyrophosphorylase (carboxylating)
OOZ19_15510	nadD	nicotinate-nucleotide adenylyltransferase
OOZ19_16535	nadX	aspartate dehydrogenase
OOZ19_29240	ilvE	branched-chain amino acid aminotransferase	Pantothenate biosynthesis
OOZ19_16485	panB	3-methyl-2-oxobutanoate hydroxymethyltransferase
OOZ19_10455	panE	2-dehydropantoate 2-reductase
OOZ19_11565
OOZ19_22320
OOZ19_26110	panD	aspartate 1-decarboxylase
OOZ19_02840
OOZ19_03695
OOZ19_26115	panC	pantoate-beta-alanine ligase
OOZ19_05980	coaE	dephospho-CoA kinase	Coenzyme A biosynthesis
OOZ19_11070	coaA	type I pantothenate kinase
OOZ19_25730	coaD	pantetheine-phosphate adenylyltransferase
OOZ19_26105	coaX	type III pantothenate kinase
OOZ19_19345	coaBC	phosphopantothenoylcysteine decarboxylase / phosphopantothenate-cysteine ligase
OOZ19_26530	bioF	8-amino-7-oxononanoate synthase	Biotin biosynthesis
OOZ19_26535	bioA	adenosylmethionine-8-amino-7-oxononanoate aminotransferase
OOZ19_26540	bioB	biotin synthase
OOZ19_26525	bioD	dethiobiotin synthetase
OOZ19_29325	lipA	lipoyl synthase	Lipoic acid biosynthesis
OOZ19_29290	lipB	lipoyl(octanoyl) transferase
OOZ19_03565	DHFR, folA	dihydrofolate reductase	Tetrahydrofolate biosynthesis
OOZ19_23660	folP	dihydropteroate synthase
OOZ19_21855
OOZ19_21865	folK	2-amino-4-hydroxy-6-hydroxymethyldihydropteridine diphosphokinase
OOZ19_28480	phoD	alkaline phosphatase D
OOZ19_15600
OOZ19_21850	GCH1, folE	GTP cyclohydrolase IA
OOZ19_16150
OOZ19_21860	folB	7,8-dihydroneopterin aldolase/epimerase/oxygenase
OOZ19_15620	folC	dihydrofolate synthase / folylpolyglutamate synthase
OOZ19_10315	glyA, SHMT	glycine hydroxymethyltransferase	C1-unit interconversion
OOZ19_06850
OOZ19_21080	folD	methylenetetrahydrofolate dehydrogenase (NADP+) / methenyltetrahydrofolate cyclohydrolase
OOZ19_26485
OOZ19_14305
OOZ19_26480	fchA	methenyltetrahydrofolate cyclohydrolase
OOZ19_06515
OOZ19_06510	fhs	formate-tetrahydrofolate ligase
OOZ19_01335	hemB, ALAD	porphobilinogen synthase	Siroheme biosynthesis
OOZ19_28515	hemD, UROS	uroporphyrinogen-III synthase
OOZ19_24500
OOZ19_01325	hemC, HMBS	hydroxymethylbilane synthase
OOZ19_01370	hemL	glutamate-1-semialdehyde 2,1-aminomutase
OOZ19_28980	cysG	uroporphyrin-III C-methyltransferase / precorrin-2 dehydrogenase / sirohydrochlorin ferrochelatase
OOZ19_01320	hemA	glutamyl-tRNA reductase
OOZ19_01330	hemD	uroporphyrinogen III methyltransferase / synthase
OOZ19_11670	hemY	protoporphyrinogen/coproporphyrinogen III oxidase	Heme biosynthesis
OOZ19_05275
OOZ19_11665	hemQ	hydrogen peroxide-dependent heme synthase
OOZ19_11675	hemE	uroporphyrinogen decarboxylase
OOZ19_01335	hemB	porphobilinogen synthase
OOZ19_28515	hemD, UROS	uroporphyrinogen-III synthase
OOZ19_24500
OOZ19_01325	hemC	hydroxymethylbilane synthase
OOZ19_28620	hemH	protoporphyrin/coproporphyrin ferrochelatase
OOZ19_01370	hemL	glutamate-1-semialdehyde 2,1-aminomutase
OOZ19_01320	hemA	glutamyl-tRNA reductase
OOZ19_01330	cobA-hemD	uroporphyrinogen III methyltransferase / synthase
OOZ19_29220	cobU, cobT	nicotinate-nucleotide-dimethylbenzimidazole phosphoribosyltransferase	Cobalamin biosynthesis
OOZ19_18830	MMAB, pduO	cob(I)alamin adenosyltransferase
OOZ19_16375	cbiB, cobD	adenosylcobinamide-phosphate synthase
OOZ19_29215	cobP, cobU	adenosylcobinamide kinase / adenosylcobinamide-phosphate guanylyltransferase
OOZ19_26340	cobQ, cbiP	adenosylcobyric acid synthase
OOZ19_29225	cobS, cobV	adenosylcobinamide-GDP ribazoletransferase
OOZ19_29020	cobA, btuR	cob(I)alamin adenosyltransferase
OOZ19_16410	rhnA-cobC	ribonuclease H/adenosylcobalamin/alpha-ribazole phosphatase
